# Supplementary material for: The GhTT2_A07 gene is linked to the brown colour and natural flame retardancy phenotypes of Lc1 cotton (Gossypium hirsutum L.) fibres
Source: J Exp Bot. 2016 Aug 27;67(18):5461–71. doi: 10.1093/jxb/erw312 (PMC5049394; doi:10.1093/jxb/erw312)
Supplement: Supplementary Data [file supp_erw312_Supplementary_Table_S4.xlsx]

## Sheet: gene_tmm_amr_sig
Gene	Gorai	Pathway	Bin_name	GO_Description	TAIR	Symbol	TAIR_Description	Chi_Sq_Div_DF	_DF_	SampleVariance	PropVar_Residual__VC_	Variance_Residual	SumVariance	RSquare	F_T3_NIL_Time	NDF_T3_NIL_Time	DDF_T3_NIL_Time	PrF_T3_NIL_Time	Lsmean NIL*Time BL 8	Lsmean NIL*Time BL 20	Lsmean NIL*Time WL 8	Lsmean NIL*Time WL 20	Std Lsmean NIL*Time BL 8	Std Lsmean NIL*Time BL 20	Std Lsmean NIL*Time WL 8	Std Lsmean NIL*Time WL 20	Diff of NIL*Time = (BL 8)-(WL 8)	Diff of NIL*Time = (BL 20)-(WL 20)	WL 8 LS Means Avg	WL 8 LS Means Stdev	BL 8 LS Means Avg	BL 8 LS Means Stdev	WL 20 LS Means Avg	WL 20 LS Means Stdev	BL 20 LS Means Avg	BL 20 LS Means Stdev	BL 8 / WL 8 Fold	BL 20 / WL 20 Fold	t-Statistic for Diff of NIL*Time = (BL 8)-(WL 8)	t-Statistic for Diff of NIL*Time = (BL 20)-(WL 20)	-log10(p-value) for Diff of NIL*Time = (BL 8)-(WL 8)	-log10(p-value) for Diff of NIL*Time = (BL 20)-(WL 20)	Sig Index for Diff of NIL*Time = (BL 8)-(WL 8)	Sig Index for Diff of NIL*Time = (BL 20)-(WL 20)	Sum Sig Index for Diffs	Avg Sig Index for Diffs
Gh_D12G1422	Gorai.008G156800	Signalling	signalling.receptor kinases.leucine rich repeat XI	highly similar to ( 543) AT2G34930 | Symbols: | disease resistance family protein | chr2:14737169-14739886 REVERSEweakly similar to ( 192) RPK1_IPONI Receptor-like protein kinase precursor (EC 2.7.11.1) - Ipomoea nil (Japanese morning glory) (Pharbitis nil)moderately similar to ( 425) loc_os08g42840 12008.m08262 protein leucine-rich repeat receptor protein kinase EXS precursor, putative, expresse…	AT2G34930.1	0	disease resistance family protein / LRR family protein	0	4	27.3747		1		0.992172	141.51	3	4	0.0002	1.60944	-8.69315	-8.69315	-8.69315	1.5	-0.5	-0.5	-0.5	10.3026	-3.7e-12	0.00241602	0.707107	3.05133	2.82843	0.00241602	0.707107	0.00241602	0.707107	1262.96	1	11.9	0	3.54367	0	1	0	1	0.5
Gh_A05G3069	Gorai.011G249200	Lipid metabolism	lipid metabolism.FA synthesis and FA elongation.beta ketoacyl CoA synthase	highly similar to ( 570) AT5G04530 | Symbols: KCS19 | KCS19 (3-KETOACYL-COA SYNTHASE 19); acyltransferase/ catalytic/ transferase, transferring acyl groups other than amino-acyl groups | chr5:1292222-1293616 REVERSEmoderately similar to ( 462) loc_os10g33370 12010.m06165 protein acyltransferase, putative, expressedFAE1_CUT1_RppA CHS_like BcsA FabH no original description	AT5G04530.1	KCS19	3-ketoacyl-CoA synthase 19	0	4	26.3044		1		0.991854	135.44	3	4	0.0002	1.38629	-8.69315	-8.69315	-8.69315	1.5	-0.5	-0.5	-0.5	10.0794	1.84e-13	0.00241602	0.707107	2.61406	2.82843	0.00241602	0.707107	0.00241602	0.707107	1081.97	1	11.64	0	3.50651	0	1	0	1	0.5
Gh_D05G1926	Gorai.009G210300	Development	development.storage proteins	highly similar to ( 551) AT2G26560 | Symbols: PLP2, PLA IIA, PLA2A | PLA2A (PHOSPHOLIPASE A 2A); lipase/ nutrient reservoir | chr2:11293912-11295708 REVERSEmoderately similar to ( 297) PAT5_SOLTU Patatin T5 precursor (Potato tuber protein) - Solanum tuberosum (Potato)highly similar to ( 528) loc_os09g28770 12009.m06028 protein patatin class 1 precursor, putative, expressedPatatin COG3621 no origi…	AT2G26560.1	PLA IIA,PLA2A,PLP2	phospholipase A 2A	23.43	4	7.65022		1		0.950405	85.2	3	4	0.0004	8.54763	5.26528	1.79178	3.33221	1.30933	0.182338	-1.01029	-0.48138	6.75584	1.93307	3.46243	0.496446	374.189	2.47827	10.0715	0.716292	38.4598	1.13472	108.071	3.81868	4.83	2.79	2.07312	1.3084	1	0	1	0.5
Gh_A07G2341	Gorai.001G020600	RNA	RNA.regulation of transcription.MYB domain transcription factor family	weakly similar to ( 196) AT5G35550 | Symbols: TT2, ATMYB123, MYB123, ATTT2 | TT2 (TRANSPARENT TESTA 2); DNA binding / transcription factor | chr5:13726807-13727729 FORWARDweakly similar to ( 198) MYBC_MAIZE Anthocyanin regulatory C1 protein - Zea mays (Maize)moderately similar to ( 224) loc_os03g29614 12003.m08231 protein anthocyanin regulatory C1 protein, putative, expressed no original descript…	AT5G35550.1	ATMYB123,ATTT2,MYB123,TT2	Duplicated homeodomain-like superfamily protein	16.79	4	6.11593		1		0.960846	73.78	3	4	0.0006	8.02224	4.66815	2.3979	2.56586	1.37834	0.097248	-0.76987	-0.70572	5.62434	2.10229	5.27034	0.58647	259.977	2.59968	5.92107	0.613136	25.4245	1.06973	49.3283	4.2939	6.43	2.47	2.52087	1.16187	1	0	1	0.5
Gh_D07G0169	Gorai.001G020600	RNA	RNA.regulation of transcription.MYB domain transcription factor family	weakly similar to ( 196) AT5G35550 | Symbols: TT2, ATMYB123, MYB123, ATTT2 | TT2 (TRANSPARENT TESTA 2); DNA binding / transcription factor | chr5:13726807-13727729 FORWARDweakly similar to ( 198) MYBC_MAIZE Anthocyanin regulatory C1 protein - Zea mays (Maize)moderately similar to ( 224) loc_os03g29614 12003.m08231 protein anthocyanin regulatory C1 protein, putative, expressed no original descript…	AT5G35550.1	ATMYB123,ATTT2,MYB123,TT2	Duplicated homeodomain-like superfamily protein	5.43	4	5.40564		1		0.926653	55.56	3	4	0.001	6.40357	3.63759	1.25277	1.38629	1.33758	0.193399	-0.79311	-0.73787	5.1508	2.25129	2.38299	0.577099	84.658	2.52727	2.61406	0.599624	12.4458	1.14345	35.526	4.76109	5.83	2.6	2.36527	1.22088	1	0	1	0.5
Gh_D10G2528	Gorai.011G238400	Secondary metabolism	secondary metabolism.phenylpropanoids.lignin biosynthesis.PAL	nearly identical (1187) AT3G53260 | Symbols: PAL2, ATPAL2 | PAL2; phenylalanine ammonia-lyase | chr3:19744256-19746619 REVERSEnearly identical (1228) PAL1_TOBAC Phenylalanine ammonia-lyase (EC 4.3.1.5) - Nicotiana tabacum (Common tobacco)nearly identical (1089) loc_os02g41650 12002.m33781 protein phenylalanine ammonia-lyase, putative, expressedPAL PAL-HAL HutH PRK09367 no original description	AT2G37040.1	ATPAL1,PAL1	PHE ammonia lyase 1	18.83	4	2.90096		1		0.967437	165.78	3	4	0.0001	8.41239	5.9428	4.03432	6.62804	1.19263	-0.1722	-1.22693	0.206501	4.37807	-0.68524	16.3852	0.427226	340.707	2.28568	98.9098	1.15389	61.5121	0.887488	20.7936	0.621901	10.66	-3.55	3.35753	1.62503	1	0	1	0.5
Gh_D12G0566	Gorai.008G062900	Hormone metabolism	hormone metabolism.ethylene.synthesis-degradation	highly similar to ( 623) AT3G51240 | Symbols: F3H, TT6, F3H | F3H (FLAVANONE 3-HYDROXYLASE); naringenin 3-dioxygenase | chr3:19025409-19026658 FORWARDhighly similar to ( 616) FL3H_PETHY Naringenin,2-oxoglutarate 3-dioxygenase (EC 1	AT3G51240.1	F3\'H,F3H,TT6	flavanone 3-hydroxylase	1055.73	4	6.08713		1		0.980302	60.22	3	4	0.0009	11.7158	9.42311	7.38957	5.59099	1.20747	0.338542	-0.43217	-1.11384	4.32622	3.83213	167.68	0.741146	3363.6	2.30932	48.2009	0.462063	686.499	1.26448	20.0596	14.2424	7.53	2.7	2.77778	1.26749	1	0	1	0.5
Gh_D09G0432	Gorai.006G051100	Not assigned	not assigned.unknown	moderately similar to ( 432) AT5G52540 | Symbols: | unknown protein | chr5:21321672-21323702 REVERSEmoderately similar to ( 292) loc_os06g01790 12006.m04915 protein expressed proteinDUF819 COG5505 no original description	AT5G52540.1	0	Protein of unknown function (DUF819)	5.63	4	2.68909		1		0.976455	14.7	3	4	0.0126	5.30081	4.84419	1.38629	4.03424	0.805269	0.544378	-1.43127	0.081622	3.91452	0.809943	2.61406	0.370804	39.4189	1.74747	16.3843	1.05821	28.724	1.45839	15.0795	1.75314	4.62	3.02	2.00555	1.40677	1	0	1	0.5
Gh_A07G0650	Gorai.001G081600	Transport	transport.ammonium	highly similar to ( 522) AT1G64780 | Symbols: ATAMT1;2, AMT1;2 | ATAMT1;2 (AMMONIUM TRANSPORTER 1;2); ammonium transmembrane transporter | chr1:24061021-24062565 REVERSEhighly similar to ( 523) loc_os04g43070 12004.m09271 protein ammonium transporter 1, member 2, putative, expressedAmmonium_transp AmtB PRK10666 no original description	AT1G64780.1	AMT1;2,ATAMT1;2	ammonium transporter 1;2	5.34	4	30.2065		1		0.983387	63.9	3	4	0.0008	7.28104	-5.69315	3.4012	0.405465	1.08381	-1.28649	0.374989	-0.17231	3.87984	-6.09861	10.5648	1.29683	155.529	2.11963	1.32452	0.887421	0.0193282	0.409947	14.7214	0.0145926	12.87	-0.22	3.67723	0.0760681	1	0	1	0.5
Gh_D12G1798	Gorai.008G198200	Miscellaneous enzyme families	misc.cytochrome P450	highly similar to ( 660) AT5G07990 | Symbols: TT7, CYP75B1, D501 | TT7 (TRANSPARENT TESTA 7); flavonoid 3-monooxygenase/ oxygen binding | chr5:2560437-2562859 FORWARDhighly similar to ( 705) F3PH_PETHY Flavonoid 3'-monooxygenase (EC 1	AT5G07990.1	CYP75B1,D501,TT7	Cytochrome P450 superfamily protein	241.36	4	4.24278		1		0.985715	19.84	3	4	0.0073	9.19786	5.04019	5.34472	4.2485	1.46682	-0.41542	-0.27756	-0.77384	3.85314	0.791699	40.6371	0.824985	587.263	2.76412	19.0075	0.584859	32.9041	0.749801	14.4514	1.73111	5.02	0.5	2.13279	0.191656	1	0	1	0.5
Gh_A02G0236	Gorai.005G035100	Secondary metabolism	secondary metabolism.flavonoids.chalcones	highly similar to ( 652) AT5G13930 | Symbols: CHS, TT4, ATCHS | TT4 (TRANSPARENT TESTA 4); naringenin-chalcone synthase | chr5:4488762-4490035 FORWARDhighly similar to ( 703) CHS1_CITSI Chalcone synthase 1 (EC 2.3.1.74) (Naringenin-chalcone synthase 1) - Citrus sinensis (Sweet orange)highly similar to ( 657) loc_os11g32650 12011.m07166 protein chalcone synthase, putative, expressedChal_sti_synt_N…	AT5G13930.1	ATCHS,CHS,TT4	Chalcone and stilbene synthase family protein	243.71	4	4.1572		1		0.96933	68.34	3	4	0.0007	10.2957	7.10661	6.50506	5.18739	1.39376	-0.07706	-0.35449	-0.9622	3.79064	1.91921	90.8275	0.782146	1256.94	2.62762	36.4386	0.513274	137.817	0.947988	13.8388	3.78216	8.78	2.17	3.03251	1.01967	1	0	1	0.5
Gh_A11G1803	Gorai.007G216900	Protein	protein.degradation.cysteine protease	moderately similar to ( 456) AT5G43060 | Symbols: | cysteine proteinase, putative / thiol protease, putative | chr5:17269784-17272117 REVERSEmoderately similar to ( 422) ORYA_ORYSA Oryzain alpha chain precursor (EC 3.4.22.-) - Oryza sativa (Rice)moderately similar to ( 388) loc_os04g57440 12004.m101443 protein cysteine protease 1 precursor, putative, expressedPeptidase_C1 Pept_C1 Peptidase_C1A Pe…	AT5G43060.1	0	Granulin repeat cysteine protease family protein	13.71	4	4.25128		1		0.976598	32.48	3	4	0.0029	6.8118	2.48491	3.11352	1.94592	1.46433	-0.50168	-0.21606	-0.74658	3.69828	0.53899	8.65489	0.860913	112.345	2.75934	3.85282	0.596015	5.59798	0.706284	12.9805	1.45296	6.62	0.43	2.56827	0.162761	1	0	1	0.5
Gh_A12G0549	Gorai.008G062900	Hormone metabolism	hormone metabolism.ethylene.synthesis-degradation	highly similar to ( 623) AT3G51240 | Symbols: F3H, TT6, F3H | F3H (FLAVANONE 3-HYDROXYLASE); naringenin 3-dioxygenase | chr3:19025409-19026658 FORWARDhighly similar to ( 616) FL3H_PETHY Naringenin,2-oxoglutarate 3-dioxygenase (EC 1	AT3G51240.1	F3\'H,F3H,TT6	flavanone 3-hydroxylase	368.71	4	4.2793		1		0.976081	193.11	3	4	<.0001	11.6894	9.03331	8.00454	6.43696	1.31294	0.109745	-0.35629	-1.0664	3.68483	2.59634	256.806	0.781171	3302.54	2.48447	86.6402	0.477509	523.957	1.07904	12.8601	6.04751	14.67	4.61	3.90066	2.00189	1	1	2	1
Gh_A08G1593	Gorai.004G205900	Hormone metabolism	hormone metabolism.ethylene.synthesis-degradation	moderately similar to ( 489) AT4G22880 | Symbols: LDOX, TDS4, TT18, ANS | LDOX (LEUCOANTHOCYANIDIN DIOXYGENASE); leucocyanidin oxygenase | chr4:12004905-12006059 REVERSEhighly similar to ( 516) LDOX_MALDO Leucoanthocyanidin dioxygenase (EC 1.14.11.19) (LDOX) (Leucocyanidin oxygenase) (Leucoanthocyanidin hydroxylase) (Anthocyanidin synthase) - Malus domestica (Apple) (Malus sylvestris)moderately s…	AT4G22880.1	ANS,LDOX,TDS4,TT18	leucoanthocyanidin dioxygenase	187.41	4	3.6981		1		0.954527	125.07	3	4	0.0002	10.5187	8.0087	6.84907	5.79633	1.3431	0.106196	-0.46526	-0.98404	3.66963	2.21237	115.286	0.724341	1467.05	2.53696	55.5736	0.505562	257.548	1.07639	12.7253	4.63436	11.5	3.94	3.48556	1.76919	1	1	2	1
Gh_A09G1397	Gorai.006G166000	Secondary metabolism	secondary metabolism.phenylpropanoids.lignin biosynthesis.PAL	nearly identical (1226) AT2G37040 | Symbols: pal1, ATPAL1 | pal1 (Phe ammonia lyase 1); phenylalanine ammonia-lyase | chr2:15557602-15560237 REVERSEnearly identical (1246) PAL1_TOBAC Phenylalanine ammonia-lyase (EC 4.3.1.5) - Nicotiana tabacum (Common tobacco)nearly identical (1106) loc_os02g41650 12002.m33781 protein phenylalanine ammonia-lyase, putative, expressedPAL PAL-HAL HutH PRK09367 no or…	AT2G37040.1	ATPAL1,PAL1	PHE ammonia lyase 1	40.73	4	2.42595		1		0.993034	50.72	3	4	0.0012	7.95174	4.52179	4.28359	5.49512	1.42482	-0.62111	-0.76319	-0.04053	3.66815	-0.97333	19.4755	0.589192	247.577	2.68482	45.1019	0.972298	22.9718	0.65017	12.7123	0.50933	6.83	-1.76	2.62019	0.815911	1	0	1	0.5
Gh_D07G1197	Gorai.001G134900	Miscellaneous enzyme families	misc.cytochrome P450	highly similar to ( 511) AT5G07990 | Symbols: TT7, CYP75B1, D501 | TT7 (TRANSPARENT TESTA 7); flavonoid 3-monooxygenase/ oxygen binding | chr5:2560437-2562859 FORWARDhighly similar to ( 810) C75A3_PETHY Flavonoid 3',5'-hydroxylase 2 (EC 1	AT5G07990.1	CYP75B1,D501,TT7	Cytochrome P450 superfamily protein	3809.99	4	3.9051		1		0.973833	25.88	3	4	0.0044	12.0757	8.59221	8.41903	7.1663	1.43014	-0.22366	-0.30587	-0.90061	3.65666	1.42591	342.279	0.808954	4316.6	2.69474	143.639	0.53566	385.933	0.85639	12.6114	2.68684	5.57	1.06	2.29296	0.455109	1	0	1	0.5
Gh_D01G2080	Gorai.002G248000	Secondary metabolism	secondary metabolism.phenylpropanoids.lignin biosynthesis.PAL	nearly identical (1218) AT2G37040 | Symbols: pal1, ATPAL1 | pal1 (Phe ammonia lyase 1); phenylalanine ammonia-lyase | chr2:15557602-15560237 REVERSEnearly identical (1244) PAL1_TOBAC Phenylalanine ammonia-lyase (EC 4.3.1.5) - Nicotiana tabacum (Common tobacco)nearly identical (1107) loc_os02g41650 12002.m33781 protein phenylalanine ammonia-lyase, putative, expressedPAL PAL-HAL HutH PRK09367 no or…	AT2G37040.1	ATPAL1,PAL1	PHE ammonia lyase 1	114.36	4	4.96634		1		0.957811	133.26	3	4	0.0002	10.3835	6.2176	6.73815	4.87137	1.41392	-0.35447	-0.13351	-0.92594	3.64537	1.34623	106.754	0.911611	1335.83	2.6646	29.2704	0.526337	74.4193	0.782157	12.5131	2.54247	13.83	1.81	3.79961	0.840828	1	0	1	0.5
Gh_D02G0304	Gorai.005G035100	Secondary metabolism	secondary metabolism.flavonoids.chalcones	highly similar to ( 652) AT5G13930 | Symbols: CHS, TT4, ATCHS | TT4 (TRANSPARENT TESTA 4); naringenin-chalcone synthase | chr5:4488762-4490035 FORWARDhighly similar to ( 703) CHS1_CITSI Chalcone synthase 1 (EC 2.3.1.74) (Naringenin-chalcone synthase 1) - Citrus sinensis (Sweet orange)highly similar to ( 657) loc_os11g32650 12011.m07166 protein chalcone synthase, putative, expressedChal_sti_synt_N…	AT5G13930.1	ATCHS,CHS,TT4	Chalcone and stilbene synthase family protein	390.08	4	2.44746		1		0.9529	44.48	3	4	0.0016	10.079	8.06212	6.52294	6.6714	1.36109	0.138387	-0.79474	-0.70474	3.55602	1.39072	91.9601	0.576447	1081.6	2.5688	101.928	0.613553	267.263	1.10067	11.7616	2.62209	6.55	2.5	2.5514	1.17718	1	0	1	0.5
Gh_D08G0391	Gorai.004G044000	RNA	RNA.regulation of transcription.MYB domain transcription factor family	moderately similar to ( 211) AT1G22640 | Symbols: ATMYB3, MYB3 | MYB3 (MYB DOMAIN PROTEIN 3); DNA binding / transcription factor | chr1:8006289-8007219 FORWARDmoderately similar to ( 209) MYB38_MAIZE Myb-related protein Zm38 - Zea mays (Maize)moderately similar to ( 211) loc_os09g36730 12009.m06622 protein myb-related protein Hv1, putative, expressed no original description	AT1G22640.1	ATMYB3,MYB3	myb domain protein 3	7.14	4	4.27567		1		0.899935	34.67	3	4	0.0025	6.15486	1.60944	2.63906	1.79178	1.46599	-0.67934	-0.19338	-0.59327	3.5158	-0.18235	6.22924	0.874554	71.252	2.76253	3.46243	0.662839	3.05133	0.624451	11.4383	0.881269	6.86	-0.16	2.62681	0.0549861	1	0	1	0.5
Gh_A11G0670	Gorai.007G084400	Protein	protein.degradation.ubiquitin.E3.RING	weakly similar to ( 196) AT3G60220 | Symbols: ATL4 | ATL4; protein binding / zinc ion binding | chr3:22254790-22255794 REVERSEweakly similar to ( 108) loc_os02g46340 12002.m09671 protein RING-H2 finger protein ATL3J, putative, expressed no original description	AT3G60220.1	ATL4,TL4	TOXICOS EN LEVADURA 4	0.74	4	33.1858		1		0.982654	10.75	3	4	0.022	3.49651	-7.69315	0	-7.69315	1.14804	-0.83778	0.527516	-0.83778	3.49651	-3.4e-12	1	1.44145	11.2864	2.21612	0.00483205	0.559504	0.00483205	0.559504	11.2864	1	5.65	0	2.31628	0	1	0	1	0.5
Gh_D07G0322	Gorai.001G038200	Signalling	signalling.light	highly similar to ( 612) AT4G31820 | Symbols: ENP, NPY1, MAB4 | ENP (ENHANCER OF PINOID); protein binding / signal transducer | chr4:15390788-15393627 REVERSEmoderately similar to ( 333) NPH3_ORYSA Coleoptile phototropism protein 1 (Non-phototropic hypocotyl 3-like protein) (NPH3-like protein) - Oryza sativa (Rice)highly similar to ( 633) loc_os09g25330 12009.m05685 protein signal transducer, put…	AT4G31820.1	ENP,MAB4,NPY1	Phototropic-responsive NPH3 family protein	2.61	4	2.06212		1		0.82615	17.35	3	4	0.0093	4.13517	2.19723	0.695371	2.44235	1.25459	-0.12087	-1.18683	0.053102	3.4398	-0.24511	1.6193	0.439267	17.5715	2.386	5.43525	1.03749	4.58599	0.919633	10.8513	0.843749	4.2	-0.48	1.86258	0.18388	1	0	1	0.5
Gh_D12G0786	Gorai.008G090400	Not assigned	not assigned.no ontology	highly similar to ( 565) AT5G65280 | Symbols: GCL1 | GCL1 (GCR2-LIKE 1); catalytic | chr5:26086129-26088069 REVERSEmoderately similar to ( 342) loc_os10g35480 12010.m21930 protein lanC-like protein 2, putative, expressedLANC_like no original description	AT5G65280.1	GCL1	GCR2-like 1	7.29	4	3.49175		1		0.90932	35.55	3	4	0.0024	6.04026	2.52584	2.60269	1.7058	1.46625	-0.36002	-0.32008	-0.78615	3.43757	0.820042	6.07418	0.801025	65.8109	2.76303	3.26209	0.57989	5.75909	0.779154	10.8345	1.76546	6.51	0.84	2.54254	0.348557	1	0	1	0.5
Gh_D10G1431	Gorai.011G161300	Secondary metabolism	secondary metabolism.flavonoids.chalcones	highly similar to ( 668) AT5G13930 | Symbols: CHS, TT4, ATCHS | TT4 (TRANSPARENT TESTA 4); naringenin-chalcone synthase | chr5:4488762-4490035 FORWARDhighly similar to ( 723) CHS1_CITSI Chalcone synthase 1 (EC 2.3.1.74) (Naringenin-chalcone synthase 1) - Citrus sinensis (Sweet orange)highly similar to ( 667) loc_os11g32650 12011.m07166 protein chalcone synthase, putative, expressedChal_sti_synt_N…	AT5G13930.1	ATCHS,CHS,TT4	Chalcone and stilbene synthase family protein	374.47	4	3.57738		1		0.935126	42.34	3	4	0.0017	10.1027	7.42544	6.66696	5.434	1.36444	0.009196	-0.37475	-0.99889	3.43573	1.99144	101.614	0.771239	1099.54	2.57477	43.2311	0.500385	171.901	1.00639	10.8208	3.97633	6.93	2.07	2.64248	0.967794	1	0	1	0.5
Gh_D01G1482	Gorai.002G180300	RNA	RNA.regulation of transcription.MYB domain transcription factor family	moderately similar to ( 232) AT4G38620 | Symbols: ATMYB4, MYB4 | MYB4; DNA binding / transcription factor | chr4:18053866-18054876 FORWARDmoderately similar to ( 209) MYB38_MAIZE Myb-related protein Zm38 - Zea mays (Maize)moderately similar to ( 216) loc_os11g07890 12011.m04985 protein transposon protein, putative, CACTA, En/Spm sub-class no original description	AT4G38620.1	ATMYB4,MYB4	myb domain protein 4	9.61	4	3.11694		1		0.997578	92.24	3	4	0.0004	7.27586	3.27714	3.89182	3.3499	1.48437	-0.6151	-0.29237	-0.5769	3.38404	-0.07276	14.8441	0.81656	154.972	2.79795	10.1958	0.670403	9.69436	0.652885	10.44	0.950818	10.63	-0.12	3.3532	0.0419047	1	0	1	0.5
Gh_D05G1596	Gorai.009G175500	Secondary metabolism	secondary metabolism.flavonoids.dihydroflavonols.dihydroflavonol 4-reductase	moderately similar to ( 429) AT1G61720 | Symbols: BAN | BAN (BANYULS); oxidoreductase | chr1:22791326-22792757 REVERSEmoderately similar to ( 287) DFRA_VITVI Dihydroflavonol-4-reductase (EC 1.1.1.219) (DFR) (Dihydrokaempferol 4-reductase) - Vitis vinifera (Grape)moderately similar to ( 336) loc_os04g53850 12004.m35472 protein leucoanthocyanidin reductase, putative, expressedWcaG Epimerase no orig…	AT1G61720.1	BAN	NAD(P)-binding Rossmann-fold superfamily protein	1295.92	4	4.17164		1		0.980263	64.25	3	4	0.0008	11.7955	9.28675	8.45702	6.52577	1.27241	0.123839	-0.25603	-1.14021	3.33847	2.76098	351.412	0.837389	3554.62	2.41564	92.1407	0.453694	624.582	1.08963	10.1153	6.77857	8.84	2.75	3.04446	1.28839	1	0	1	0.5
Gh_D05G1836	Gorai.009G200600	Secondary metabolism	secondary metabolism.flavonoids.dihydroflavonols.dihydroflavonol 4-reductase	highly similar to ( 525) AT5G42800 | Symbols: DFR, TT3, M318 | DFR (DIHYDROFLAVONOL 4-REDUCTASE); dihydrokaempferol 4-reductase | chr5:17164296-17165864 REVERSEhighly similar to ( 567) DFRA_VITVI Dihydroflavonol-4-reductase (EC 1.1.1.219) (DFR) (Dihydrokaempferol 4-reductase) - Vitis vinifera (Grape)moderately similar to ( 333) loc_os01g44260 12001.m10683 protein dihydroflavonol-4-reductase, puta…	AT5G42800.1	DFR,M318,TT3	dihydroflavonol 4-reductase	451.92	4	3.95692		1		0.979216	89.03	3	4	0.0004	11.0582	8.48561	7.72401	5.93622	1.29681	0.086823	-0.27139	-1.11225	3.3342	2.54939	211.425	0.828521	2132.31	2.45685	61.2321	0.462572	358.445	1.06203	10.0854	5.85386	10.37	3.18	3.31079	1.47355	1	0	1	0.5
Gh_D13G1045	Gorai.013G114900	RNA	RNA.regulation of transcription.MYB domain transcription factor family	moderately similar to ( 231) AT3G13540 | Symbols: ATMYB5 | ATMYB5 (MYB DOMAIN PROTEIN 5); DNA binding / transcription factor | chr3:4420239-4421443 FORWARDweakly similar to ( 194) MYB38_MAIZE Myb-related protein Zm38 - Zea mays (Maize)moderately similar to ( 219) loc_os01g50110 12001.m11195 protein myb-related protein Hv33, putative, expressed no original description	AT3G13540.1	ATMYB5,MYB5	myb domain protein 5	6.78	4	2.94498		1		0.983843	20.68	3	4	0.0067	5.3033	5.64013	2.0149	2.63906	0.763618	0.94682	-1.02496	-0.68548	3.2884	3.00108	4.04154	0.491424	39.487	1.69774	6.22924	0.621799	49.8711	1.92762	9.77029	8.00596	4.8	5.95	2.06384	2.39825	1	1	2	1
Gh_D02G0891	Gorai.005G100100	Redox	redox.ascorbate and glutathione	weakly similar to ( 112) AT5G48810 | Symbols: ATB5-B, B5 #3, ATCB5-D, CB5-D | CB5-D (CYTOCHROME B5 ISOFORM D); heme binding | chr5:19789249-19790180 REVERSEweakly similar to ( 115) CYB5_TOBAC Cytochrome b5 - Nicotiana tabacum (Common tobacco)weakly similar to ( 110) loc_os05g01820 12005.m04718 protein cytochrome b5, putative, expressedCyt-b5 CYB5 no original description	AT5G48810.1	ATB5-B,ATCB5-D,B5 #3,CB5-D	cytochrome B5 isoform D	269.01	4	3.67215		1		0.986772	106.8	3	4	0.0003	10.6981	8.16465	7.41728	5.75574	1.30788	0.075737	-0.28776	-1.09586	3.28077	2.40891	170.932	0.819173	1661.25	2.47577	54.032	0.467857	286.949	1.0539	9.71874	5.31073	11.33	3.54	3.461	1.61825	1	0	1	0.5
Gh_D10G2159	Gorai.011G246000	Stress	stress.biotic.PR-proteins	moderately similar to ( 233) AT1G07730 | Symbols: | disease resistance-responsive family protein | chr1:2397527-2398696 REVERSEmoderately similar to ( 208) loc_os01g06250 12001.m07255 protein dirigent-like proteinDirigent no original description	AT1G07730.2	0	Disease resistance-responsive (dirigent-like protein) family protein	4.52	4	4.55561		1		0.952839	143.79	3	4	0.0002	6.9575	5.02059	3.68888	1.61025	1.1725	0.311673	-0.28018	-1.20399	3.26862	3.41033	12.8963	0.823488	124.284	2.25402	3.05305	0.434073	32.4599	1.24115	9.63722	10.6319	13.49	4.99	3.7577	2.12258	1	1	2	1
Gh_D10G1429	Gorai.011G161200	Secondary metabolism	secondary metabolism.flavonoids.chalcones	highly similar to ( 668) AT5G13930 | Symbols: CHS, TT4, ATCHS | TT4 (TRANSPARENT TESTA 4); naringenin-chalcone synthase | chr5:4488762-4490035 FORWARDhighly similar to ( 725) CHS1_CITSI Chalcone synthase 1 (EC 2.3.1.74) (Naringenin-chalcone synthase 1) - Citrus sinensis (Sweet orange)highly similar to ( 669) loc_os11g32650 12011.m07166 protein chalcone synthase, putative, expressedChal_sti_synt_N…	AT5G13930.1	ATCHS,CHS,TT4	Chalcone and stilbene synthase family protein	373.4	4	3.3166		1		0.937721	32.82	3	4	0.0028	9.80181	7.26267	6.58204	5.26788	1.35089	0.017887	-0.33943	-1.02935	3.21977	1.99479	95.8058	0.790354	892.566	2.5507	38.5293	0.489931	153.562	1.01248	9.31641	3.98558	6.21	1.91	2.46552	0.889169	1	0	1	0.5
Gh_D07G0727	Gorai.001G081600	Transport	transport.ammonium	highly similar to ( 522) AT1G64780 | Symbols: ATAMT1;2, AMT1;2 | ATAMT1;2 (AMMONIUM TRANSPORTER 1;2); ammonium transmembrane transporter | chr1:24061021-24062565 REVERSEhighly similar to ( 523) loc_os04g43070 12004.m09271 protein ammonium transporter 1, member 2, putative, expressedAmmonium_transp AmtB PRK10666 no original description	AT1G64780.1	AMT1;2,ATAMT1;2	ammonium transporter 1;2	4.29	4	6.14293		1		0.904559	18.31	3	4	0.0084	5.16193	0.406998	1.94591	-0.69205	1.35777	-0.51019	0.094367	-0.94195	3.21602	1.09905	3.85281	1.0676	35.8009	2.56289	0.618974	0.520529	1.32592	0.70213	9.29217	2.14213	5.7	0.46	2.32945	0.174328	1	0	1	0.5
Gh_A10G1079	Gorai.011G161300	Secondary metabolism	secondary metabolism.flavonoids.chalcones	highly similar to ( 668) AT5G13930 | Symbols: CHS, TT4, ATCHS | TT4 (TRANSPARENT TESTA 4); naringenin-chalcone synthase | chr5:4488762-4490035 FORWARDhighly similar to ( 723) CHS1_CITSI Chalcone synthase 1 (EC 2.3.1.74) (Naringenin-chalcone synthase 1) - Citrus sinensis (Sweet orange)highly similar to ( 667) loc_os11g32650 12011.m07166 protein chalcone synthase, putative, expressedChal_sti_synt_N…	AT5G13930.1	ATCHS,CHS,TT4	Chalcone and stilbene synthase family protein	96.68	4	3.47565		1		0.93581	36.56	3	4	0.0023	8.58045	5.83627	5.36598	3.92197	1.36258	-0.04615	-0.28758	-1.02886	3.21447	1.9143	41.2401	0.819275	382.801	2.57145	15.1576	0.490097	57.1338	0.968517	9.28225	3.76931	6.63	1.83	2.57141	0.848345	1	0	1	0.5
Gh_A10G1080	Gorai.011G161300	Secondary metabolism	secondary metabolism.flavonoids.chalcones	highly similar to ( 668) AT5G13930 | Symbols: CHS, TT4, ATCHS | TT4 (TRANSPARENT TESTA 4); naringenin-chalcone synthase | chr5:4488762-4490035 FORWARDhighly similar to ( 723) CHS1_CITSI Chalcone synthase 1 (EC 2.3.1.74) (Naringenin-chalcone synthase 1) - Citrus sinensis (Sweet orange)highly similar to ( 667) loc_os11g32650 12011.m07166 protein chalcone synthase, putative, expressedChal_sti_synt_N…	AT5G13930.1	ATCHS,CHS,TT4	Chalcone and stilbene synthase family protein	96.68	4	3.47565		1		0.93581	36.56	3	4	0.0023	8.58045	5.83627	5.36598	3.92197	1.36258	-0.04615	-0.28758	-1.02886	3.21447	1.9143	41.2401	0.819275	382.801	2.57145	15.1576	0.490097	57.1338	0.968517	9.28225	3.76931	6.63	1.83	2.57141	0.848345	1	0	1	0.5
Gh_A12G1558	Gorai.008G186500	Secondary metabolism	secondary metabolism.flavonoids.isoflavones.isoflavone reductase	weakly similar to ( 193) AT1G75290 | Symbols: | oxidoreductase, acting on NADH or NADPH | chr1:28253890-28255173 FORWARDweakly similar to ( 199) IFRH_TOBAC Isoflavone reductase homolog A622 (EC 1.3.1.-) - Nicotiana tabacum (Common tobacco)moderately similar to ( 337) loc_os03g15360 12003.m06973 protein leucoanthocyanidin reductase, putativeNmrA no original description	AT1G75290.1	0	NAD(P)-binding Rossmann-fold superfamily protein	320.97	4	2.45345		1		0.923803	22.17	3	4	0.0059	9.19436	7.39235	6.06522	5.55102	1.31829	0.210085	-0.60608	-0.9223	3.12914	1.84133	66.9596	0.656979	585.84	2.49371	46.8839	0.527667	168.004	1.15676	8.74915	3.5834	5.02	2.17	2.13075	1.01707	1	0	1	0.5
Gh_A08G1406	Gorai.004G184100	Secondary metabolism	secondary metabolism.flavonoids.dihydroflavonols.dihydroflavonol 4-reductase	moderately similar to ( 249) AT2G23910 | Symbols: | cinnamoyl-CoA reductase-related | chr2:10177902-10179789 FORWARDweakly similar to ( 117) DFRA_VITVI Dihydroflavonol-4-reductase (EC 1.1.1.219) (DFR) (Dihydrokaempferol 4-reductase) - Vitis vinifera (Grape)moderately similar to ( 297) loc_os10g42620 12010.m07015 protein dihydroflavonol-4-reductase, putative, expressed no original description	AT2G23910.1	0	NAD(P)-binding Rossmann-fold superfamily protein	152.17	4	2.44587		1		0.954043	43.95	3	4	0.0016	9.11883	6.21661	6.01996	5.42715	1.46865	-0.29033	-0.40952	-0.76881	3.09887	0.789456	64.8915	0.752874	555.956	2.76763	43.0264	0.586901	74.3678	0.817715	8.56748	1.72842	7.05	1.13	2.67071	0.493662	1	0	1	0.5
Gh_A05G1424	Gorai.009G175500	Secondary metabolism	secondary metabolism.flavonoids.dihydroflavonols.dihydroflavonol 4-reductase	moderately similar to ( 429) AT1G61720 | Symbols: BAN | BAN (BANYULS); oxidoreductase | chr1:22791326-22792757 REVERSEmoderately similar to ( 287) DFRA_VITVI Dihydroflavonol-4-reductase (EC 1.1.1.219) (DFR) (Dihydrokaempferol 4-reductase) - Vitis vinifera (Grape)moderately similar to ( 336) loc_os04g53850 12004.m35472 protein leucoanthocyanidin reductase, putative, expressedWcaG Epimerase no orig…	AT1G61720.1	BAN	NAD(P)-binding Rossmann-fold superfamily protein	2454.81	4	3.59037		1		0.985004	50.47	3	4	0.0012	12.1332	9.72238	9.05754	7.21891	1.28009	0.093234	-0.23408	-1.13925	3.07564	2.50347	532.833	0.850227	4492.12	2.42854	148.974	0.453996	844.753	1.06676	8.43063	5.67048	7.95	2.54	2.86815	1.19316	1	0	1	0.5
Gh_D02G0892	Gorai.005G100200	Development	development.unspecified	highly similar to ( 585) AT4G24220 | Symbols: VEP1, AWI31 | VEP1 (VEIN PATTERNING 1); binding / catalytic | chr4:12565219-12566474 FORWARDmoderately similar to ( 432) loc_os03g32170 12003.m08461 protein progesterone 5-beta-reductase, putative, expressed no original description	AT4G24220.1	AWI31,VEP1	NAD(P)-binding Rossmann-fold superfamily protein	2.36	4	2.48373		1		0.938673	56.82	3	4	0.001	5.1985	2.80336	2.14007	1.38631	1.40456	-0.04772	-0.4499	-0.90694	3.05843	1.41705	4.40784	0.732094	36.7201	2.64736	2.61409	0.533315	6.98065	0.967464	8.33063	2.67039	8.02	2.34	2.88241	1.10039	1	0	1	0.5
Gh_D05G3936	Gorai.009G005600	Secondary metabolism	secondary metabolism.phenylpropanoids	nearly identical (1043) AT4G30210 | Symbols: ATR2, AR2 | ATR2 (ARABIDOPSIS P450 REDUCTASE 2); NADPH-hemoprotein reductase | chr4:14796900-14800578 FORWARDhighly similar to ( 993) NCPR_CATRO NADPH--cytochrome P450 reductase (EC 1.6.2.4) (CPR) (P450R) - Catharanthus roseus (Rosy periwinkle) (Madagascar periwinkle)highly similar to ( 963) loc_os09g38620 12009.m06803 protein NADPH--cytochrome P450 re…	AT4G30210.1	AR2,ATR2	P450 reductase 2	530.74	4	1.46646		1		0.966571	22.73	3	4	0.0056	9.8423	8.8065	6.83033	7.88458	1.16752	0.362044	-1.17469	-0.35487	3.01197	0.921924	113.798	0.442979	917.97	2.24625	236.317	0.78194	447.735	1.28525	8.06665	1.89464	5.49	2.47	2.27098	1.16009	1	0	1	0.5
Gh_A05G2185	Gorai.009G270400	Hormone metabolism	hormone metabolism.auxin.induced-regulated-responsive-activated	weakly similar to ( 169) AT1G75580 | Symbols: | auxin-responsive protein, putative | chr1:28377530-28377856 FORWARDvery weakly similar to (86.7) AX15A_SOYBN Auxin-induced protein 15A - Glycine max (Soybean)weakly similar to ( 103) loc_os02g24700 12002.m07617 protein OsSAUR8 - Auxin-responsive SAUR gene family member, expressedAuxin_inducible no original description	AT1G75580.1	0	SAUR-like auxin-responsive protein family	1.43	4	21.9619		1		0.975783	19.5	3	4	0.0075	3.91202	-6.69315	0.916291	1.09861	0.902653	-1.43014	0.24369	0.283795	2.99573	-7.79176	1.88726	1.18402	15.0535	1.8695	2.14149	1.21739	0.00966409	0.371095	7.97637	0.0045128	5.47	-0.32	2.2654	0.118205	1	0	1	0.5
Gh_D08G1387	Gorai.004G151000	RNA	RNA.regulation of transcription.MYB domain transcription factor family	moderately similar to ( 214) AT1G22640 | Symbols: ATMYB3, MYB3 | MYB3 (MYB DOMAIN PROTEIN 3); DNA binding / transcription factor | chr1:8006289-8007219 FORWARDmoderately similar to ( 210) MYB38_MAIZE Myb-related protein Zm38 - Zea mays (Maize)moderately similar to ( 210) loc_os05g35500 12005.m07780 protein mybHv5, putative, expressed no original description	AT2G16720.1	ATMYB7,ATY49,MYB7	myb domain protein 7	0.56	4	31.1476		1		0.9816	10.15	3	4	0.0243	2.97041	-7.69315	8.88e-16	-7.69315	1.11741	-0.8442	0.570991	-0.8442	2.97041	8.26e-13	1	1.48554	7.83761	2.16958	0.00483205	0.55702	0.00483205	0.55702	7.83761	1	5.48	0	2.26886	0	1	0	1	0.5
Gh_A04G0549	Gorai.009G406900	Not assigned	not assigned.unknown	highly similar to ( 510) AT2G36430 | Symbols: | unknown protein | chr2:15290211-15291557 FORWARDmoderately similar to ( 217) loc_os04g42650 12004.m09231 protein expressed proteinDUF247 no original description	AT2G36430.1	0	Plant protein of unknown function (DUF247)	1.91	4	2.8439		1		0.827139	18.76	3	4	0.0081	3.88156	1.60951	0.916343	0.000985	1.37625	0.004476	-0.41403	-0.96669	2.96522	1.60853	1.88733	0.750524	14.739	2.59593	1.00068	0.511679	3.05149	1.00311	7.80945	3.04941	4.67	1.5	2.02272	0.682804	1	0	1	0.5
Gh_A13G0197	Gorai.013G023400	Secondary metabolism	secondary metabolism.flavonoids.chalcones	moderately similar to ( 285) AT3G55120 | Symbols: TT5, A11, CFI | TT5 (TRANSPARENT TESTA 5); chalcone isomerase | chr3:20430248-20431415 REVERSEmoderately similar to ( 310) CFI_VITVI Chalcone--flavonone isomerase (EC 5.5.1.6) (Chalcone isomerase) - Vitis vinifera (Grape)moderately similar to ( 257) loc_os03g60509 12003.m10939 protein expressed proteinChalcone no original description	AT3G55120.1	A11,CFI,TT5	Chalcone-flavanone isomerase family protein	84.48	4	2.29063		1		0.979608	81.16	3	4	0.0005	9.16863	7.49443	6.22654	5.47017	1.28473	0.249994	-0.53363	-1.0011	2.9421	2.02426	74.8815	0.690814	575.484	2.43637	44.3287	0.499619	180.322	1.1892	7.68527	4.06783	9.92	4.51	3.2375	1.9694	1	1	2	1
Gh_D04G1078	Gorai.009G416300	Secondary metabolism	secondary metabolism.phenylpropanoids.lignin biosynthesis.PAL	nearly identical (1215) AT2G37040 | Symbols: pal1, ATPAL1 | pal1 (Phe ammonia lyase 1); phenylalanine ammonia-lyase | chr2:15557602-15560237 REVERSEnearly identical (1242) PAL3_TOBAC Phenylalanine ammonia-lyase (EC 4.3.1.5) - Nicotiana tabacum (Common tobacco)nearly identical (1110) loc_os04g43800 12004.m09339 protein phenylalanine ammonia-lyase, putative, expressedPAL PAL-HAL HutH PRK09367 no or…	AT2G37040.1	ATPAL1,PAL1	PHE ammonia lyase 1	35.88	4	1.37646		1		0.965298	44.81	3	4	0.0016	7.67833	6.12905	4.74493	5.50736	1.33602	0.091669	-1.02003	-0.40766	2.93339	0.621688	26.8143	0.493106	204.836	2.52454	45.4864	0.753845	69.9887	1.0656	7.63905	1.53867	7.24	1.86	2.71331	0.864516	1	0	1	0.5
Gh_D08G1701	Gorai.004G184100	Secondary metabolism	secondary metabolism.flavonoids.dihydroflavonols.dihydroflavonol 4-reductase	moderately similar to ( 249) AT2G23910 | Symbols: | cinnamoyl-CoA reductase-related | chr2:10177902-10179789 FORWARDweakly similar to ( 117) DFRA_VITVI Dihydroflavonol-4-reductase (EC 1.1.1.219) (DFR) (Dihydrokaempferol 4-reductase) - Vitis vinifera (Grape)moderately similar to ( 297) loc_os10g42620 12010.m07015 protein dihydroflavonol-4-reductase, putative, expressed no original description	AT2G23910.1	0	NAD(P)-binding Rossmann-fold superfamily protein	110.39	4	3.82858		1		0.938343	30.46	3	4	0.0033	8.64038	4.63473	5.71373	4.02535	1.4101	-0.5465	-0.01945	-0.84415	2.92665	0.609377	52.4814	0.986609	399.038	2.65755	16.2836	0.557039	24.8423	0.684679	7.60343	1.5256	6.68	0.49	2.58331	0.188968	1	0	1	0.5
Gh_A12G1559	Gorai.008G186600	Not assigned	not assigned.no ontology.pentatricopeptide (PPR) repeat-containing protein	highly similar to ( 542) AT4G14170 | Symbols: | pentatricopeptide (PPR) repeat-containing protein | chr4:8176709-8178085 REVERSEvery weakly similar to (80.1) RF1_ORYSA Rf1 protein, mitochondrial precursor (PPR protein) (Fertility restorer) (Restorer for CMS) - Oryza sativa (Rice)moderately similar to ( 362) loc_os05g33920 12005.m07624 protein tetratricopeptide-like helical, putative, expressed no…	AT4G14170.1	0	Pentatricopeptide repeat (PPR) superfamily protein	15.82	4	3.32328		1		0.977457	43.59	3	4	0.0016	6.94022	3.93183	4.04306	2.25129	1.36055	-0.18481	-0.12767	-1.04807	2.89717	1.68053	16.4847	0.915309	122.805	2.56783	4.76109	0.483615	15.2615	0.879765	7.44961	3.20547	7.57	1.69	2.78757	0.7797	1	0	1	0.5
Gh_A06G0066	Gorai.010G008900	Secondary metabolism	secondary metabolism.flavonoids.dihydroflavonols.dihydroflavonol 4-reductase	highly similar to ( 525) AT5G42800 | Symbols: DFR, TT3, M318 | DFR (DIHYDROFLAVONOL 4-REDUCTASE); dihydrokaempferol 4-reductase | chr5:17164296-17165864 REVERSEhighly similar to ( 566) DFRA_VITVI Dihydroflavonol-4-reductase (EC 1.1.1.219) (DFR) (Dihydrokaempferol 4-reductase) - Vitis vinifera (Grape)moderately similar to ( 317) loc_os01g44260 12001.m10683 protein dihydroflavonol-4-reductase, puta…	AT5G42800.1	DFR,M318,TT3	dihydroflavonol 4-reductase	40.48	4	5.18721		1		0.96726	71.41	3	4	0.0006	8.67795	3.74951	5.80364	3.41778	1.34981	-0.68724	0.161784	-0.82435	2.87431	0.331722	55.856	1.11867	409.566	2.54878	10.687	0.564737	13.4497	0.621041	7.33252	1.25851	11.32	0.31	3.45905	0.112639	1	0	1	0.5
Gh_A02G0657	Gorai.005G078300	Protein	protein.synthesis.ribosomal protein.eukaryotic.60S subunit.L3	highly similar to ( 634) AT1G43170 | Symbols: ARP1, RPL3A | ARP1 (ARABIDOPSIS RIBOSOMAL PROTEIN 1); structural constituent of ribosome | chr1:16267519-16268631 FORWARDhighly similar to ( 656) RL3_ORYSJ 60S ribosomal protein L3 OS=Oryza sativa subsp. japonica GN=RPL3 PE=2 SV=2highly similar to ( 656) loc_os12g07010 12012.m04691 protein 60S ribosomal protein L3, putative, expressedrpl3p Ribosomal_L…	AT1G43170.1	ARP1,emb2207,RP1,RPL3A	ribosomal protein 1	10.12	4	1.96488		1		0.937169	40.51	3	4	0.0019	6.57018	6.24417	3.70158	4.08598	0.968668	0.746227	-0.98858	-0.72631	2.8686	2.15819	13.0103	0.503974	95.0215	1.95703	16.9825	0.604448	75.8022	1.6774	7.30355	4.46355	7.9	7.01	2.85655	2.66082	1	1	2	1
Gh_D08G1902	Gorai.004G205900	Hormone metabolism	hormone metabolism.ethylene.synthesis-degradation	moderately similar to ( 489) AT4G22880 | Symbols: LDOX, TDS4, TT18, ANS | LDOX (LEUCOANTHOCYANIDIN DIOXYGENASE); leucocyanidin oxygenase | chr4:12004905-12006059 REVERSEhighly similar to ( 516) LDOX_MALDO Leucoanthocyanidin dioxygenase (EC 1.14.11.19) (LDOX) (Leucocyanidin oxygenase) (Leucoanthocyanidin hydroxylase) (Anthocyanidin synthase) - Malus domestica (Apple) (Malus sylvestris)moderately s…	AT4G22880.1	ANS,LDOX,TDS4,TT18	leucoanthocyanidin dioxygenase	309.32	4	2.96628		1		0.933809	54.11	3	4	0.0011	10.0731	8.08178	7.23886	5.76676	1.26995	0.162249	-0.30665	-1.12555	2.83421	2.31503	151.047	0.808517	1077.19	2.41154	54.4461	0.458327	270.931	1.11903	7.13149	4.97614	8.26	3.17	2.93204	1.47213	1	0	1	0.5
Gh_A12G0461	Gorai.008G051500	Protein	protein.targeting.secretory pathway.vacuole	highly similar to ( 924) AT1G30900 | Symbols: | vacuolar sorting receptor, putative | chr1:10997275-11000543 FORWARDhighly similar to ( 792) VSR1_PEA Vacuolar sorting receptor 1 precursor (BP-80) (80 kDa proaleurein-binding protein) - Pisum sativum (Garden pea)highly similar to ( 886) loc_os06g45380 12006.m32269 protein vacuolar sorting receptor 7 precursor, putative, expressedPA_VSR no original …	AT1G30900.1	BP80-3;3,VSR3;3,VSR6	VACUOLAR SORTING RECEPTOR 6	15.24	4	2.3869		1		0.985541	36.48	3	4	0.0023	6.49979	7.36802	3.6763	6.86901	0.239343	0.763438	-1.465	0.46222	2.82349	0.49901	12.7843	0.362236	90.4963	1.18045	116.891	1.37766	165.195	1.69753	7.07871	1.41324	6.25	4.42	2.47501	1.93987	1	0	1	0.5
Gh_A05G3999	Gorai.009G005600	Secondary metabolism	secondary metabolism.phenylpropanoids	nearly identical (1043) AT4G30210 | Symbols: ATR2, AR2 | ATR2 (ARABIDOPSIS P450 REDUCTASE 2); NADPH-hemoprotein reductase | chr4:14796900-14800578 FORWARDhighly similar to ( 993) NCPR_CATRO NADPH--cytochrome P450 reductase (EC 1.6.2.4) (CPR) (P450R) - Catharanthus roseus (Rosy periwinkle) (Madagascar periwinkle)highly similar to ( 963) loc_os09g38620 12009.m06803 protein NADPH--cytochrome P450 re…	AT4G30210.1	AR2,ATR2	P450 reductase 2	190.2	4	1.30929		1		0.979407	63.35	3	4	0.0008	9.68943	8.19105	6.90525	7.36391	1.35065	0.12561	-0.92562	-0.55063	2.78417	0.827134	119.864	0.526454	825.674	2.55026	164.725	0.682722	292.248	1.09097	6.88843	1.77416	8.75	2.81	3.02692	1.31607	1	0	1	0.5
Gh_D11G0658	Gorai.007G070600	Not assigned	not assigned.unknown	no original description	0	0	0	12.89	4	23.8454		1		0.986729	9.65	3	4	0.0265	5.42274	2.30259	2.63906	-5.69315	0.889607	0.237255	0.307603	-1.43447	2.78369	7.99573	6.22924	1.23765	42.8952	1.85267	0.0193282	0.369983	4.93341	1.17875	6.8861	255.244	3.98	0.18	1.78565	0.0635537	1	0	1	0.5
Gh_D03G0469	Gorai.003G051000	Not assigned	not assigned.unknown	very weakly similar to (97.8) AT3G03150 | Symbols: | unknown protein | chr3:727733-729357 REVERSE no original description	AT3G03150.1	0	0	11.31	4	1.22531		1		0.886175	32.31	3	4	0.0029	6.47774	5.3033	3.73767	5.33994	1.12221	0.078755	-1.31227	0.111304	2.74007	-0.03663	13.3398	0.402687	89.1239	2.1768	40.5025	1.0802	39.487	1.05611	6.68103	0.974927	7.24	-0.16	2.71319	0.0536814	1	0	1	0.5
Gh_A05G0415	Gorai.009G055100	Photosyntheis	PS.calvin cycle.GAP	highly similar to ( 893) AT2G24270 | Symbols: ALDH11A3 | ALDH11A3; 3-chloroallyl aldehyde dehydrogenase/ glyceraldehyde-3-phosphate dehydrogenase (NADP+) | chr2:10327325-10329601 REVERSEhighly similar to ( 919) GAPN_NICPL NADP-dependent glyceraldehyde-3-phosphate dehydrogenase (EC 1.2.1.9) (Non-phosphorylating glyceraldehyde 3-phosphate dehydrogenase) (Glyceraldehyde-3-phosphate dehydrogenase [NA…	AT2G24270.1	ALDH11A3	aldehyde dehydrogenase 11A3	38	4	2.19362		1		0.954116	30.4	3	4	0.0033	7.32515	4.11087	4.6444	3.99821	1.4754	-0.58158	-0.24015	-0.65368	2.68075	0.112669	25.0094	0.846657	160.358	2.78061	15.9801	0.635657	17.2781	0.668232	6.4119	1.08123	6.07	0.14	2.42864	0.0474924	1	0	1	0.5
Gh_D11G0678	Gorai.007G072900	Protein	protein.assembly and cofactor ligation	moderately similar to ( 270) AT3G26710 | Symbols: CCB1 | CCB1 (COFACTOR ASSEMBLY OF COMPLEX C) | chr3:9813550-9814606 FORWARDmoderately similar to ( 261) loc_os11g32320 12011.m07133 protein expressed protein no original description	AT3G26710.1	CCB1	cofactor assembly of complex C	4.86	4	2.00211		1		0.965486	58.81	3	4	0.0009	5.904	2.94444	3.23868	2.63906	1.47993	-0.49084	-0.2949	-0.69419	2.66532	0.305382	9.43931	0.815129	59.8799	2.78936	6.22924	0.618056	7.69776	0.711611	6.34367	1.23575	8.35	0.56	2.94844	0.21625	1	0	1	0.5
Gh_A02G0058	Gorai.005G006800	Miscellaneous enzyme families	misc.oxidases - copper, flavone etc	moderately similar to ( 489) AT3G03080 | Symbols: | NADP-dependent oxidoreductase, putative | chr3:698530-700278 REVERSEmoderately similar to ( 447) loc_os04g41960 12004.m09170 protein NADP-dependent oxidoreductase P1, putative, expressedCOG2130 Qor no original description	AT3G03080.1	0	Zinc-binding dehydrogenase family protein	31.56	4	2.62844		1		0.85257	16.24	3	4	0.0105	6.53015	2.8622	3.8712	3.48124	1.44964	-0.81884	-0.19481	-0.43599	2.65895	-0.61904	14.6335	0.873688	92.4209	2.7314	11.1675	0.739186	7.27125	0.566898	6.31572	0.651105	4.48	-0.53	1.95999	0.202746	1	0	1	0.5
Gh_A13G0279	Gorai.013G032800	Miscellaneous enzyme families	misc.cytochrome P450	highly similar to ( 655) AT4G36220 | Symbols: FAH1, CYP84A1 | FAH1 (FERULIC ACID 5-HYDROXYLASE 1); ferulate 5-hydroxylase/ monooxygenase | chr4:17137584-17139619 REVERSEmoderately similar to ( 320) C71D8_SOYBN Cytochrome P450 71D8 (EC 1.14.-.-) (P450 CP7) - Glycine max (Soybean)highly similar to ( 549) loc_os10g36848 12010.m06490 protein cytochrome P450 84A1, putative, expressedp450 CypX no origi…	AT4G36220.1	CYP84A1,FAH1	ferulic acid 5-hydroxylase 1	0.76	4	3.35885		1		0.97745	120.66	3	4	0.0002	4.95934	1.38629	2.30259	0.405468	1.3775	-0.44817	0.020011	-0.94933	2.65676	0.980827	4.93341	1.01397	31.1108	2.59818	1.32452	0.517873	2.61406	0.732972	6.30614	1.9736	13.14	1.66	3.71228	0.762302	1	0	1	0.5
Gh_D11G3277	Gorai.007G373600	Secondary metabolism	secondary metabolism.phenylpropanoids.lignin biosynthesis.PAL	nearly identical (1197) AT3G53260 | Symbols: PAL2, ATPAL2 | PAL2; phenylalanine ammonia-lyase | chr3:19744256-19746619 REVERSEnearly identical (1233) PAL1_PEA Phenylalanine ammonia-lyase 1 (EC 4.3.1.5) - Pisum sativum (Garden pea)nearly identical (1107) loc_os02g41650 12002.m33781 protein phenylalanine ammonia-lyase, putative, expressedPAL PAL-HAL HutH PRK09367 no original description	AT3G53260.1	ATPAL2,PAL2	phenylalanine ammonia-lyase 2	65.18	4	1.25989		1		0.972916	17.64	3	4	0.009	7.49526	6.60123	4.87137	5.33513	1.18703	0.439419	-1.00713	-0.61932	2.62389	1.2661	29.2704	0.497535	180.426	2.27684	40.3677	0.650978	97.0886	1.35606	6.1641	2.4051	5.07	2.82	2.14693	1.32108	1	0	1	0.5
Gh_D07G2085	Gorai.001G238300	Transport	transport.peptides and oligopeptides	highly similar to ( 687) AT5G46050 | Symbols: ATPTR3, PTR3 | PTR3 (PEPTIDE TRANSPORTER 3); dipeptide transporter/ transporter/ tripeptide transporter | chr5:18675062-18679071 REVERSEhighly similar to ( 709) loc_os10g33210 12010.m06151 protein peptide transporter PTR2, putative, expressedPTR2 PTR2 no original description	AT5G46050.1	ATPTR3,PTR3	peptide transporter 3	7.58	4	4.20408		1		0.928786	36.46	3	4	0.0023	6.14311	1.25277	3.52641	2.14081	1.34819	-0.9432	0.122121	-0.52711	2.6167	-0.88804	11.5227	1.08833	70.6742	2.54592	4.41008	0.693943	2.38298	0.520078	6.13347	0.540348	7.57	-0.72	2.78673	0.290575	1	0	1	0.5
Gh_A04G0429	Gorai.009G354400	RNA	RNA.regulation of transcription.unclassified	moderately similar to ( 246) AT2G35615 | Symbols: | aspartyl protease family protein | chr2:14959391-14960734 FORWARDweakly similar to ( 172) loc_os01g08330 12001.m07458 protein aspartic proteinase nepenthesin-1 precursor, putative no original description	AT2G35615.1	0	Eukaryotic aspartyl protease family protein	0.42	4	25.8592		1		0.977314	4.93	3	4	0.0786	1.8718	-7.69315	-0.69315	-7.69315	1.10797	-0.84598	0.583993	-0.84598	2.56495	1.74e-12	0.618502	1.49899	3.65989	2.15542	0.00483205	0.556333	0.00483205	0.556333	5.91735	1	3.8	0	1.7181	0	1	0	1	0.5
Gh_A13G0547	Gorai.005G214000	Glycolysis	glycolysis.cytosolic branch.pyruvate kinase (PK)	highly similar to ( 907) AT5G08570 | Symbols: | pyruvate kinase, putative | chr5:2778433-2780300 FORWARDhighly similar to ( 926) KPYC_SOYBN Pyruvate kinase, cytosolic isozyme (EC 2.7.1.40) (PK) - Glycine max (Soybean)highly similar to ( 887) loc_os04g58110 12004.m10693 protein pyruvate kinase, cytosolic isozyme, putative, expressedPyruvate_Kinase PK PykF PRK05826 PRK09206 PRK06354 PRK06247 PRK067…	AT5G08570.1	0	Pyruvate kinase family protein	18.39	4	2.12859		1		0.839361	25.32	3	4	0.0046	6.39359	2.99581	3.85015	4.33073	1.38601	-0.96747	-0.37571	-0.04283	2.54344	-1.33492	14.4215	0.770726	84.0742	2.61354	20.1224	0.970749	7.97679	0.511402	5.82979	0.396413	5.54	-1.75	2.28395	0.81055	1	0	1	0.5
Gh_D05G2698	Gorai.009G299200	Lipid metabolism	lipid metabolism.exotics'(steroids, squalene etc)'	moderately similar to ( 301) AT5G07010 | Symbols: ATST2A, ST2A | ST2A (SULFOTRANSFERASE 2A); hydroxyjasmonate sulfotransferase/ sulfotransferase | chr5:2174960-2176039 REVERSEmoderately similar to ( 250) loc_os04g44460 12004.m09405 protein flavonol sulfotransferase-like, putative, expressedSulfotransfer_1 no original description	AT5G07000.1	ATST2B,ST2B	sulfotransferase 2B	22.73	4	2.33351		1		0.981703	34.53	3	4	0.0026	6.99301	5.23111	4.47734	3.06805	1.25436	0.176614	-0.28446	-1.14651	2.51568	2.16306	22.2747	0.821049	127.382	2.38561	8.38641	0.451717	37.5596	1.13023	5.71866	4.47863	6.73	2.82	2.59608	1.31921	1	0	1	0.5
Gh_A10G0127	Gorai.011G014600	Not assigned	not assigned.unknown	no original description	AT3G20340.1	0	0	0.35	4	17.6676		1		0.971155	6	3	4	0.0581	1.79176	-6.69315	-0.69315	1.8718	0.676898	-1.43276	0.05906	0.696799	2.48491	-8.56495	0.618502	1.04179	3.46237	1.5987	3.65989	1.6209	0.00966409	0.370422	5.59799	0.00264054	4.02	-0.72	1.79858	0.290089	1	0	1	0.5
Gh_A07G0744	Gorai.001G092300	Not assigned	not assigned.unknown	weakly similar to ( 167) AT2G42975 | Symbols: | unknown protein | chr2:17873998-17874820 FORWARDweakly similar to ( 105) loc_os01g47630 12001.m10957 protein expressed protein no original description	AT2G42975.1	0	0	0.33	4	25.5823		1		0.977353	5.85	3	4	0.0605	1.79176	-7.69315	-0.69315	-7.69315	1.10234	-0.84699	0.591645	-0.84699	2.48491	1.19e-12	0.618502	1.50696	3.46237	2.14703	0.00483205	0.555943	0.00483205	0.555943	5.59799	1	4.13	0	1.83963	0	1	0	1	0.5
Gh_D13G1847	Gorai.013G203500	Hormone metabolism	hormone metabolism.gibberelin.signal transduction	highly similar to ( 610) AT5G27320 | Symbols: ATGID1C, GID1C | GID1C (GA INSENSITIVE DWARF1C); hydrolase | chr5:9629254-9630746 FORWARDmoderately similar to ( 488) GID1_ORYSA Gibberellin receptor GID1 (EC 3.-.-.-) (Gibberellin-insensitive dwarf protein 1) (Protein GIBBERELLIN INSENSITIVE DWARF1) - Oryza sativa (Rice)moderately similar to ( 488) loc_os05g33730 12005.m07605 protein gibberellin rece…	AT5G27320.1	ATGID1C,GID1C	alpha/beta-Hydrolases superfamily protein	1.82	4	1.32136		1		0.769118	8.46	3	4	0.0331	3.4012	2.89037	0.916295	2.0149	1.00609	0.536956	-1.27599	-0.26705	2.4849	0.875469	1.88726	0.412942	10.5648	2.00846	4.04153	0.831017	7.41462	1.45091	5.59796	1.8346	3.96	2.11	1.77814	0.991061	1	0	1	0.5
Gh_A01G1839	Gorai.002G248000	Secondary metabolism	secondary metabolism.phenylpropanoids.lignin biosynthesis.PAL	nearly identical (1218) AT2G37040 | Symbols: pal1, ATPAL1 | pal1 (Phe ammonia lyase 1); phenylalanine ammonia-lyase | chr2:15557602-15560237 REVERSEnearly identical (1244) PAL1_TOBAC Phenylalanine ammonia-lyase (EC 4.3.1.5) - Nicotiana tabacum (Common tobacco)nearly identical (1107) loc_os02g41650 12002.m33781 protein phenylalanine ammonia-lyase, putative, expressedPAL PAL-HAL HutH PRK09367 no or…	AT2G37040.1	ATPAL1,PAL1	PHE ammonia lyase 1	161.29	4	5.37188		1		0.96887	128.84	3	4	0.0002	10.5486	6.44336	8.06416	4.76226	1.25562	-0.41038	0.247375	-1.09261	2.48445	1.6811	267.643	1.18705	1497.78	2.3877	27.1383	0.468912	87.0252	0.752425	5.59619	3.20673	14.99	1.86	3.93729	0.864821	1	0	1	0.5
Gh_A02G1344	Gorai.003G052100	Secondary metabolism	secondary metabolism.phenylpropanoids.lignin biosynthesis.4CL	highly similar to ( 763) AT1G65060 | Symbols: 4CL3 | 4CL3; 4-coumarate-CoA ligase | chr1:24167927-24171457 REVERSEhighly similar to ( 819) 4CL2_SOYBN 4-coumarate--CoA ligase 2 (EC 6.2.1.12) (4CL 2) (4-coumaroyl-CoA synthase 2) (Clone 4CL16) - Glycine max (Soybean)highly similar to ( 704) loc_os02g46970 12002.m09733 protein 4-coumarate--CoA ligase 2, putative, expressedCaiC AMP-binding PRK07770 Ac…	AT1G65060.1	4CL3	4-coumarate:CoA ligase 3	42.27	4	4.11879		1		0.967403	225.43	3	4	<.0001	9.6742	5.7589	7.19781	4.69155	1.31892	-0.49708	0.170313	-0.99215	2.47639	1.06735	146.81	1.1253	817.004	2.49479	25.8403	0.502728	54.1505	0.708539	5.56503	2.09558	18.91	2.09	4.33703	0.98007	1	0	1	0.5
Gh_A13G2057	Gorai.013G271700	Miscellaneous enzyme families	misc.cytochrome P450	highly similar to ( 756) AT2G30490 | Symbols: ATC4H, C4H, CYP73A5 | C4H (CINNAMATE-4-HYDROXYLASE); trans-cinnamate 4-monooxygenase | chr2:12993861-12995683 REVERSEhighly similar to ( 799) TCMO_CATRO Trans-cinnamate 4-monooxygenase (EC 1.14.13.11) (Cinnamic acid 4-hydroxylase) (CA4H) (C4H) (P450C4H) (Cytochrome P450 73) - Catharanthus roseus (Rosy periwinkle) (Madagascar periwinkle)highly similar …	AT2G30490.1	ATC4H,C4H,CYP73A5,REF3	cinnamate-4-hydroxylase	313.33	4	1.9791		1		0.966808	43.86	3	4	0.0016	9.77472	6.85488	7.30754	6.4481	1.45801	-0.49624	-0.19327	-0.7685	2.46718	0.406785	158.412	0.874621	875.957	2.7473	87.3114	0.587028	115.751	0.708952	5.52961	1.32573	7.31	0.63	2.72959	0.25085	1	0	1	0.5
Gh_D12G1686	Gorai.008G186500	Secondary metabolism	secondary metabolism.flavonoids.isoflavones.isoflavone reductase	weakly similar to ( 193) AT1G75290 | Symbols: | oxidoreductase, acting on NADH or NADPH | chr1:28253890-28255173 FORWARDweakly similar to ( 199) IFRH_TOBAC Isoflavone reductase homolog A622 (EC 1.3.1.-) - Nicotiana tabacum (Common tobacco)moderately similar to ( 337) loc_os03g15360 12003.m06973 protein leucoanthocyanidin reductase, putativeNmrA no original description	AT1G75290.1	0	NAD(P)-binding Rossmann-fold superfamily protein	507.17	4	1.37371		1		0.851291	10.67	3	4	0.0222	8.96623	7.82184	6.52796	6.55179	1.28357	0.30383	-0.8039	-0.7835	2.43827	1.27005	92.2808	0.572799	500.154	2.43441	93.8181	0.580956	226.261	1.23442	5.41992	2.4117	3.84	1.87	1.73391	0.867782	1	0	1	0.5
Gh_A08G0826	Gorai.004G105500	Secondary metabolism	secondary metabolism.flavonoids.dihydroflavonols.dihydroflavonol 4-reductase	moderately similar to ( 422) AT2G23910 | Symbols: | cinnamoyl-CoA reductase-related | chr2:10177902-10179789 FORWARDweakly similar to ( 117) DFRA_VITVI Dihydroflavonol-4-reductase (EC 1.1.1.219) (DFR) (Dihydrokaempferol 4-reductase) - Vitis vinifera (Grape)moderately similar to ( 241) loc_os10g42620 12010.m07015 protein dihydroflavonol-4-reductase, putative, expressed no original description	AT2G23910.1	0	NAD(P)-binding Rossmann-fold superfamily protein	66.55	4	1.71497		1		0.992681	184.94	3	4	<.0001	9.64203	6.98286	7.25982	6.46303	1.45823	-0.42863	-0.23211	-0.79749	2.38221	0.519833	153.258	0.851389	798.985	2.7477	88.2197	0.575349	126.489	0.742967	5.21333	1.43379	14.9	1.81	3.92753	0.838361	1	0	1	0.5
Gh_A05G1728	Gorai.009G210300	Development	development.storage proteins	highly similar to ( 551) AT2G26560 | Symbols: PLP2, PLA IIA, PLA2A | PLA2A (PHOSPHOLIPASE A 2A); lipase/ nutrient reservoir | chr2:11293912-11295708 REVERSEmoderately similar to ( 297) PAT5_SOLTU Patatin T5 precursor (Potato tuber protein) - Solanum tuberosum (Potato)highly similar to ( 528) loc_os09g28770 12009.m06028 protein patatin class 1 precursor, putative, expressedPatatin COG3621 no origi…	AT2G26560.1	PLA IIA,PLA2A,PLP2	phospholipase A 2A	65.37	4	0.948376		1		0.978684	30.68	3	4	0.0032	8.39976	7.98327	6.01859	7.33008	0.929111	0.528871	-1.35915	-0.09883	2.38117	0.653192	64.8301	0.389812	337.738	1.9041	160.906	0.93379	253.048	1.4428	5.20958	1.57264	8.08	3.62	2.89427	1.65019	1	0	1	0.5
Gh_A12G0923	Gorai.008G113600	Amino acid metabolism	amino acid metabolism.synthesis.aromatic aa.chorismate.5-enolpyruvylshikimate-3-phosphate synthase	highly similar to ( 717) AT2G45300 | Symbols: | 3-phosphoshikimate 1-carboxyvinyltransferase / 5-enolpyruvylshikimate-3-phosphate / EPSP synthase | chr2:18677518-18679868 FORWARDhighly similar to ( 724) AROA_PETHY 3-phosphoshikimate 1-carboxyvinyltransferase, chloroplast precursor (EC 2.5.1.19) (5-enolpyruvylshikimate-3-phosphate synthase) (EPSP synthase) - Petunia hybrida (Petunia)highly similar…	AT2G45300.1	0	RNA 3\'-terminal phosphate cyclase/enolpyruvate transferase, alpha/beta	28.52	4	2.35712		1		0.990873	400.1	3	4	<.0001	9.6451	5.87633	7.27863	6.49375	1.40645	-0.87666	-0.02716	-0.50263	2.36648	-0.61742	155.269	0.98135	800.693	2.65084	90.1187	0.705819	58.7426	0.544627	5.1568	0.651836	22.81	-2.49	4.65968	1.16987	1	0	1	0.5
Gh_D09G2183	Gorai.006G249500	Hormone metabolism	hormone metabolism.ethylene.synthesis-degradation	moderately similar to ( 367) AT1G06620 | Symbols: | 2-oxoglutarate-dependent dioxygenase, putative | chr1:2025618-2027094 FORWARDmoderately similar to ( 342) DV4H_CATRO Desacetoxyvindoline 4-hydroxylase (EC 1.14.11.20) - Catharanthus roseus (Rosy periwinkle) (Madagascar periwinkle)moderately similar to ( 313) loc_os04g10350 12004.m06287 protein 1-aminocyclopropane-1-carboxylate oxidase, putative,…	AT1G06620.1	0	2-oxoglutarate (2OG) and Fe(II)-dependent oxygenase superfamily protein	3.97	4	1.24758		1		0.87975	14.81	3	4	0.0124	4.66814	4.56954	2.30296	3.2581	0.855959	0.768811	-1.23448	-0.39029	2.36519	1.31145	4.93469	0.424996	25.4245	1.80996	9.5672	0.762976	23.7449	1.70386	5.15219	2.4819	5.08	4.21	2.14904	1.86797	1	1	2	1
Gh_D12G1410	Gorai.008G155500	Lipid metabolism	lipid metabolism.lipid degradation.beta-oxidation.acyl CoA DH	nearly identical (1051) AT1G06290 | Symbols: ACX3, ATACX3 | ACX3 (ACYL-COA OXIDASE 3); acyl-CoA oxidase | chr1:1922423-1926002 FORWARDmoderately similar to ( 358) ACOX2_CUCMA Acyl-coenzyme A oxidase, peroxisomal precursor (EC 1.3.3.6) (AOX) (Long-chain acyl-CoA oxidase) - Cucurbita maxima (Pumpkin) (Winter squash)highly similar to ( 968) loc_os06g24704 12006.m07120 protein acyl-coenzyme A oxidase…	AT1G06290.1	ACX3,ATACX3	acyl-CoA oxidase 3	1.49	4	0.859272		1		0.997256	334.52	3	4	<.0001	6.96461	6.32436	4.60016	5.85937	1.02762	0.387288	-1.33714	-0.07777	2.36445	0.464993	24.2541	0.395805	124.898	2.03866	58.0557	0.947521	80.1349	1.30793	5.14956	1.38031	26.11	7.9	4.89332	2.85736	1	0	1	0.5
Gh_D11G2606	Gorai.007G283700	Pentose phosphate	OPP.non-reductive PP.ribose 5-phosphate isomerase	moderately similar to ( 366) AT3G04790 | Symbols: | ribose 5-phosphate isomerase-related | chr3:1313365-1314195 FORWARDmoderately similar to ( 337) loc_os07g08030 12007.m05261 protein ribose-5-phosphate isomerase, putative, expressedRPI_A RpiA PRK00702 Rib_5-P_isom_A no original description	AT3G04790.1	0	Ribose 5-phosphate isomerase, type A protein	55.88	4	0.989306		1		0.926355	26.18	3	4	0.0043	7.83162	7.07327	5.48273	6.12905	1.1629	0.429495	-1.10873	-0.48366	2.34889	0.94422	44.7162	0.463702	227.799	2.23906	69.9887	0.715161	134.669	1.34676	5.09432	1.92415	6.58	3.25	2.55988	1.50229	1	0	1	0.5
Gh_A12G2288	Gorai.008G273300	Miscellaneous enzyme families	misc.UDP glucosyl and glucoronyl transferases	moderately similar to ( 421) AT3G16520 | Symbols: UGT88A1 | UDP-glucoronosyl/UDP-glucosyl transferase family protein | chr3:5618847-5620833 REVERSEweakly similar to ( 172) ZOX_PHAVU Zeatin O-xylosyltransferase (EC 2.4.2.40) (Zeatin O-beta-D-xylosyltransferase) - Phaseolus vulgaris (Kidney bean) (French bean)moderately similar to ( 372) loc_os01g50200 12001.m11204 protein anthocyanidin 5,3-O-gluco…	AT3G16520.3	UGT88A1	UDP-glucosyl transferase 88A1	1.77	4	3.152		1		0.907162	92.59	3	4	0.0004	5.45318	1.09862	3.11352	2.3979	1.33449	-1.04968	0.053499	-0.33831	2.33967	-1.29928	8.65489	1.03778	43.8098	2.52186	5.27034	0.790967	2.1415	0.483075	5.06186	0.40633	11.26	-2.12	3.4502	0.993617	1	0	1	0.5
Gh_D05G2834	Gorai.009G314200	Amino acid metabolism	amino acid metabolism.synthesis.aromatic aa.chorismate.chorismate synthase	highly similar to ( 660) AT1G48850 | Symbols: EMB1144 | EMB1144 (embryo defective 1144); chorismate synthase | chr1:18065399-18067956 REVERSEhighly similar to ( 592) loc_os03g14990 12003.m06936 protein chorismate synthase 2, chloroplast precursor, putative, expressedChorismate_synt PRK05382 AroC PRK12463 no original description	AT1G48850.1	EMB1144	chorismate synthase, putative / 5-enolpyruvylshikimate-3-phosphate phospholyase, putative	27.91	4	1.1254		1		0.965709	93.18	3	4	0.0004	8.07776	5.99521	5.73979	5.7761	1.49245	-0.35701	-0.58384	-0.5516	2.33796	0.219104	53.438	0.667186	270.176	2.81367	54.8	0.682263	63.7878	0.780781	5.05589	1.16401	10.54	0.78	3.33881	0.321776	1	0	1	0.5
Gh_D08G0077	Gorai.004G008200	Amino acid metabolism	amino acid metabolism.synthesis.aromatic aa.phenylalanine.arogenate dehydratase / prephenate dehydratase	highly similar to ( 578) AT1G08250 | Symbols: ADT6 | ADT6 (arogenate dehydratase 6); arogenate dehydratase/ prephenate dehydratase | chr1:2588994-2590235 REVERSEhighly similar to ( 559) loc_os04g33390 12004.m08428 protein P-protein, putative, expressedPheA PRK11899 PRK11898 PDT pheA ACT_CM-PDT ACT_AAAH-PDT-like no original description	AT1G08250.1	ADT6	arogenate dehydratase 6	22.41	4	0.915773		1		0.949391	34.62	3	4	0.0025	7.12689	5.37064	4.79992	6.1334	1.26018	-0.48362	-1.0503	0.273733	2.32698	-0.76276	27.856	0.482868	139.768	2.39526	70.1999	1.20893	41.3736	0.715181	5.01753	0.589368	7.31	-2.76	2.73068	1.2933	1	0	1	0.5
Gh_A02G0643	Gorai.007G066400	RNA	RNA.regulation of transcription.putative transcription regulator	moderately similar to ( 402) AT2G41350 | Symbols: | unknown protein | chr2:17231565-17233458 FORWARDmoderately similar to ( 203) loc_os08g14220 12008.m05547 protein expressed protein no original description	AT2G41350.1	0	0	1.34	4	1.40766		1		0.790213	6.09	3	4	0.0567	3.02042	3.13549	0.695371	2.63906	0.56923	0.670337	-1.4737	0.234137	2.32505	0.496437	1.6193	0.360058	8.11407	1.48373	6.22924	1.1762	8.78775	1.59144	5.01085	1.41073	3.83	1.79	1.73187	0.828662	1	0	1	0.5
Gh_A12G0389	Gorai.007G066400	RNA	RNA.regulation of transcription.putative transcription regulator	moderately similar to ( 402) AT2G41350 | Symbols: | unknown protein | chr2:17231565-17233458 FORWARDmoderately similar to ( 203) loc_os08g14220 12008.m05547 protein expressed protein no original description	AT2G41350.1	0	0	1.34	4	1.40766		1		0.790213	6.09	3	4	0.0567	3.02042	3.13549	0.695371	2.63906	0.56923	0.670337	-1.4737	0.234137	2.32505	0.496437	1.6193	0.360058	8.11407	1.48373	6.22924	1.1762	8.78775	1.59144	5.01085	1.41073	3.83	1.79	1.73187	0.828662	1	0	1	0.5
Gh_A08G1889	Gorai.004G244100	Hormone metabolism	hormone metabolism.gibberelin.signal transduction	highly similar to ( 613) AT5G27320 | Symbols: ATGID1C, GID1C | GID1C (GA INSENSITIVE DWARF1C); hydrolase | chr5:9629254-9630746 FORWARDmoderately similar to ( 484) GID1_ORYSA Gibberellin receptor GID1 (EC 3.-.-.-) (Gibberellin-insensitive dwarf protein 1) (Protein GIBBERELLIN INSENSITIVE DWARF1) - Oryza sativa (Rice)moderately similar to ( 484) loc_os05g33730 12005.m07605 protein gibberellin rece…	AT5G27320.1	ATGID1C,GID1C	alpha/beta-Hydrolases superfamily protein	3.49	4	3.26796		1		0.902797	11.81	3	4	0.0186	4.11087	0.406998	1.79176	3.22e-06	1.36579	-0.63097	0.115556	-0.85038	2.31912	0.406995	3.46237	1.08339	17.2781	2.57717	1	0.554639	1.32592	0.645742	4.99026	1.32592	4.1	0.24	1.82977	0.0846012	1	0	1	0.5
Gh_A12G1863	Gorai.008G222500	Miscellaneous enzyme families	misc.cytochrome P450	moderately similar to ( 407) AT2G45570 | Symbols: CYP76C2 | CYP76C2; electron carrier/ heme binding / iron ion binding / monooxygenase/ oxygen binding | chr2:18779935-18781922 REVERSEmoderately similar to ( 331) C76A1_SOLME Cytochrome P450 76A1 (EC 1.14.-.-) (CYPLXXVIA1) (P-450EG8) (Fragment) - Solanum melongena (Eggplant) (Aubergine)moderately similar to ( 399) loc_os03g14420 12003.m06882 protei…	AT2G45550.1	CYP76C4	cytochrome P450, family 76, subfamily C, polypeptide 4	91.68	4	3.96074		1		0.965484	16.73	3	4	0.01	7.79647	4.2697	5.48687	2.80344	1.28179	-0.38795	0.188314	-1.08215	2.3096	1.46625	44.8448	1.13943	222.316	2.4314	6.98105	0.472324	19.2889	0.764215	4.95746	2.76303	5.06	0.79	2.14261	0.325885	1	0	1	0.5
Gh_D12G2682	Gorai.008G273300	Miscellaneous enzyme families	misc.UDP glucosyl and glucoronyl transferases	moderately similar to ( 421) AT3G16520 | Symbols: UGT88A1 | UDP-glucoronosyl/UDP-glucosyl transferase family protein | chr3:5618847-5620833 REVERSEweakly similar to ( 172) ZOX_PHAVU Zeatin O-xylosyltransferase (EC 2.4.2.40) (Zeatin O-beta-D-xylosyltransferase) - Phaseolus vulgaris (Kidney bean) (French bean)moderately similar to ( 372) loc_os01g50200 12001.m11204 protein anthocyanidin 5,3-O-gluco…	AT3G16520.3	UGT88A1	UDP-glucosyl transferase 88A1	5.54	4	1.66139		1		0.92591	44.33	3	4	0.0016	5.72685	3.49651	3.41773	2.60271	1.43015	-0.23472	-0.29352	-0.90191	2.30912	0.893799	10.6866	0.815909	52.9606	2.69474	6.07426	0.535178	11.2864	0.84985	4.95581	1.85806	7.31	1.66	2.72973	0.765179	1	0	1	0.5
Gh_D11G1876	Gorai.007G205600	Development	development.storage proteins	moderately similar to ( 390) AT2G18540 | Symbols: | cupin family protein | chr2:8042382-8045008 REVERSEvery weakly similar to ( 100) GLCA_SOYBN Beta-conglycinin, alpha chain precursor - Glycine max (Soybean)moderately similar to ( 328) loc_os03g10110 12003.m06465 protein preproMP73, putative, expressedCupin_1 infB TolA no original description	AT2G18540.1	0	RmlC-like cupins superfamily protein	45.92	4	2.95193		1		0.939744	17.55	3	4	0.0091	7.04969	2.89037	4.74493	3.72612	1.3602	-0.9519	0.079022	-0.48732	2.30476	-0.83575	26.8143	1.0563	132.485	2.56721	13.2335	0.713349	7.41462	0.516951	4.94084	0.560293	4.92	-0.62	2.10023	0.244112	1	0	1	0.5
Gh_D03G0479	Gorai.003G052100	Secondary metabolism	secondary metabolism.phenylpropanoids.lignin biosynthesis.4CL	highly similar to ( 763) AT1G65060 | Symbols: 4CL3 | 4CL3; 4-coumarate-CoA ligase | chr1:24167927-24171457 REVERSEhighly similar to ( 819) 4CL2_SOYBN 4-coumarate--CoA ligase 2 (EC 6.2.1.12) (4CL 2) (4-coumaroyl-CoA synthase 2) (Clone 4CL16) - Glycine max (Soybean)highly similar to ( 704) loc_os02g46970 12002.m09733 protein 4-coumarate--CoA ligase 2, putative, expressedCaiC AMP-binding PRK07770 Ac…	AT1G65060.1	4CL3	4-coumarate:CoA ligase 3	242.48	4	4.2262		1		0.96911	133.91	3	4	0.0002	10.882	7.19039	8.58466	5.7478	1.27214	-0.41668	0.221168	-1.07663	2.29733	1.44259	383.921	1.16568	1887.15	2.41519	53.7354	0.474135	146.057	0.749147	4.91546	2.71808	14.55	2.09	3.88636	0.977694	1	0	1	0.5
Gh_A07G1787	Gorai.001G228600	Not assigned	not assigned.unknown	weakly similar to ( 114) AT5G48500 | Symbols: | unknown protein | chr5:19653235-19654017 FORWARD no original description	AT5G48500.1	0	0	6.24	4	1.49383		1		0.79209	14.17	3	4	0.0135	4.69135	2.1401	2.3979	2.56495	1.48331	-0.68811	-0.4687	-0.32651	2.29345	-0.42485	5.27034	0.722615	25.8367	2.7959	5.91734	0.797463	4.40794	0.620666	4.90228	0.744919	4.1	-0.55	1.82951	0.211421	1	0	1	0.5
Gh_A04G0832	Gorai.012G121400	Miscellaneous enzyme families	misc.glutathione S transferases	moderately similar to ( 264) AT1G10360 | Symbols: ATGSTU18, GST29 | ATGSTU18 (GLUTATHIONE S-TRANSFERASE TAU 18); glutathione transferase | chr1:3395738-3396806 REVERSEmoderately similar to ( 203) GSTU6_ORYSA Probable glutathione S-transferase GSTU6 (EC 2.5.1.18) (28 kDa cold-induced protein) - Oryza sativa (Rice)moderately similar to ( 219) loc_os10g38710 12010.m06639 protein glutathione S-transf…	AT1G10360.1	ATGSTU18,GST29,GSTU18	glutathione S-transferase TAU 18	26.19	4	2.1678		1		0.987462	310.41	3	4	<.0001	9.28154	6.26815	7.01257	5.6716	1.40673	-0.5001	-0.02904	-0.87759	2.26898	0.596545	129.12	0.980072	622.333	2.65136	50.971	0.544276	77.0728	0.707058	4.81982	1.51209	19.89	2.26	4.42394	1.06039	1	0	1	0.5
Gh_D11G2403								1.33	4	3.89872		1		0.921497	76.89	3	4	0.0005	5.0073	0.000985	2.74084	2.60269	1.18196	-1.26386	0.074693	0.0072	2.26646	-2.6017	6.68459	1.05314	32.1622	2.26885	6.07418	1.005	1.00068	0.416428	4.8114	0.164744	10.42	-3.08	3.3188	1.43253	1	0	1	0.5
Gh_D08G0952	Gorai.004G105500	Secondary metabolism	secondary metabolism.flavonoids.dihydroflavonols.dihydroflavonol 4-reductase	moderately similar to ( 422) AT2G23910 | Symbols: | cinnamoyl-CoA reductase-related | chr2:10177902-10179789 FORWARDweakly similar to ( 117) DFRA_VITVI Dihydroflavonol-4-reductase (EC 1.1.1.219) (DFR) (Dihydrokaempferol 4-reductase) - Vitis vinifera (Grape)moderately similar to ( 241) loc_os10g42620 12010.m07015 protein dihydroflavonol-4-reductase, putative, expressed no original description	AT2G23910.1	0	NAD(P)-binding Rossmann-fold superfamily protein	9.19	4	1.12827		1		0.991814	365.7	3	4	<.0001	8.32966	6.16015	6.08791	5.9135	1.49383	-0.40491	-0.46814	-0.62078	2.24175	0.246649	68.0211	0.722896	321.719	2.81635	60.2756	0.650319	71.5139	0.755283	4.7297	1.18645	20.86	1.66	4.50595	0.762728	1	0	1	0.5
Gh_D04G0781	Gorai.012G091500	Not assigned	not assigned.unknown	highly similar to ( 723) AT5G40640 | Symbols: | unknown protein | chr5:16277345-16280258 FORWARDhighly similar to ( 575) loc_os04g40700 12004.m35344 protein steroid nuclear receptor, ligand-binding, putative, expressed no original description	AT5G40640.1	0	0	4.59	4	2.64156		1		0.84424	11.39	3	4	0.0199	4.24133	0.406998	2.015	1.50408	1.36403	-1.01387	-0.01665	-0.3335	2.22633	-1.09708	4.04179	0.988525	18.9133	2.57403	2.83643	0.793609	1.32592	0.495216	4.67942	0.467462	3.82	-0.77	1.72795	0.314288	1	0	1	0.5
Gh_A06G1159	Gorai.010G159800	Protein	protein.postranslational modification	highly similar to ( 614) AT5G45820 | Symbols: CIPK20, SnRK3.6, PKS18 | CIPK20 (CBL-INTERACTING PROTEIN KINASE 20); kinase/ protein serine/threonine kinase | chr5:18587081-18588400 REVERSEmoderately similar to ( 478) CIPK1_ORYSA CIPK-like protein 1 (EC 2.7.11.1) (OsCK1) - Oryza sativa (Rice)highly similar to ( 625) loc_os01g10890 12001.m07709 protein CBL-interacting serine/threonine-protein kinase…	AT5G45820.1	CIPK20,PKS18,SnRK3.6	CBL-interacting protein kinase 20	1.56	4	5.45922		1		0.892151	38.85	3	4	0.002	4.70502	0.406998	2.48491	-0.69205	1.24998	-0.55358	0.318365	-1.01477	2.22011	1.09905	5.59798	1.24692	26.0826	2.37838	0.618974	0.494907	1.32592	0.681327	4.65929	2.14213	8.26	0.76	2.93064	0.310815	1	0	1	0.5
Gh_A03G0109	Gorai.003G167500	Stress	stress.biotic	moderately similar to ( 354) AT3G14470 | Symbols: | disease resistance protein (NBS-LRR class), putative | chr3:4857940-4861104 FORWARDmoderately similar to ( 431) loc_os05g31570 12005.m07391 protein disease resistance protein RGA4, putative, expressedNB-ARC no original description	AT3G14460.1	0	LRR and NB-ARC domains-containing disease resistance protein	0.28	4	24.6317		1		0.976658	5.38	3	4	0.0688	1.50408	-7.69315	-0.69315	-7.69315	1.08127	-0.85052	0.619763	-0.85052	2.19722	8.79e-16	0.618502	1.53662	2.83643	2.11589	0.00483205	0.554585	0.00483205	0.554585	4.58597	1	3.95	0	1.77487	0	1	0	1	0.5
Gh_D02G0901	Gorai.005G101400	RNA	RNA.regulation of transcription.HB,Homeobox transcription factor family	weakly similar to ( 153) AT1G46480 | Symbols: WOX4 | WOX4 (WUSCHEL RELATED HOMEOBOX 4); transcription factor | chr1:17236903-17237953 REVERSEvery weakly similar to (90.1) WOX5_ORYSA WUSCHEL-related homeobox 5 (Quiescent-specific homeobox) - Oryza sativa (Rice)weakly similar to ( 139) loc_os04g55590 12004.m10450 protein WUSCHEL-related homeobox 4, putative no original description	AT1G46480.1	WOX4	WUSCHEL related homeobox 4	0.28	4	24.6317		1		0.976658	5.38	3	4	0.0688	1.50408	-7.69315	-0.69315	-7.69315	1.08127	-0.85052	0.619763	-0.85052	2.19722	8.79e-16	0.618502	1.53662	2.83643	2.11589	0.00483205	0.554585	0.00483205	0.554585	4.58597	1	3.95	0	1.77487	0	1	0	1	0.5
Gh_A13G0688	Gorai.013G088200	RNA	RNA.regulation of transcription.MYB domain transcription factor family	moderately similar to ( 265) AT3G01140 | Symbols: MYB106, AtMYB106 | MYB106 (myb domain protein 106); DNA binding / transcription factor | chr3:46619-48143 REVERSEweakly similar to ( 190) MYB4_ORYSA Myb-related protein Myb4 (OsMyb4) (Transcription factor RLTR1) - Oryza sativa (Rice)moderately similar to ( 271) loc_os08g33660 12008.m07356 protein MYB1, putative, expressed no original description	AT3G01140.1	AtMYB106,MYB106,NOK	myb domain protein 106	0.05	4	35.4872		1		0.991776	192.11	3	4	<.0001	3.43399	-7.69315	1.25276	-7.69315	1.04201	-0.85598	0.669949	-0.85598	2.18122	9.2e-12	2.38297	1.59102	10.8077	2.05909	0.00483205	0.55249	0.00483205	0.55249	4.53538	1	23.92	0	4.74198	0	1	0	1	0.5
Gh_D05G3194	Gorai.009G354400	RNA	RNA.regulation of transcription.unclassified	moderately similar to ( 246) AT2G35615 | Symbols: | aspartyl protease family protein | chr2:14959391-14960734 FORWARDweakly similar to ( 172) loc_os01g08330 12001.m07458 protein aspartic proteinase nepenthesin-1 precursor, putative no original description	AT2G35615.1	0	Eukaryotic aspartyl protease family protein	0.12	4	30.2993		1		0.989467	34.7	3	4	0.0025	2.56495	-7.69315	0.405465	-7.69315	1.05528	-0.85428	0.653288	-0.85428	2.15948	-6.5e-13	1.32452	1.57275	5.91734	2.07812	0.00483205	0.553141	0.00483205	0.553141	4.46755	1	10.13	0	3.27184	0	1	0	1	0.5
Gh_D07G0734	Gorai.001G082300	Secondary metabolism	secondary metabolism.flavonoids.dihydroflavonols.dihydroflavonol 4-reductase	moderately similar to ( 219) AT5G14700 | Symbols: | cinnamoyl-CoA reductase-related | chr5:4740502-4743327 REVERSEweakly similar to ( 110) DFRA_VITVI Dihydroflavonol-4-reductase (EC 1.1.1.219) (DFR) (Dihydrokaempferol 4-reductase) - Vitis vinifera (Grape)moderately similar to ( 235) loc_os05g50250 12005.m09094 protein dihydroflavonol-4-reductase, putative, expressed no original description	AT5G14700.1	0	NAD(P)-binding Rossmann-fold superfamily protein	79.59	4	2.90616		1		0.95745	109.44	3	4	0.0003	9.44438	5.7869	7.28722	5.51352	1.35226	-0.67775	0.154971	-0.82948	2.15717	0.27338	156.197	1.1134	696.695	2.55311	45.6809	0.562732	55.2115	0.625139	4.46037	1.20864	12.38	0.51	3.61096	0.197823	1	0	1	0.5
Gh_A02G1336	Gorai.003G051000	Not assigned	not assigned.unknown	very weakly similar to (97.8) AT3G03150 | Symbols: | unknown protein | chr3:727733-729357 REVERSE no original description	AT3G03150.1	0	0	8.13	4	0.772485		1		0.920551	14.93	3	4	0.0123	5.62582	4.62497	3.48124	5.07517	1.01447	-0.08435	-1.34004	0.40992	2.14458	-0.4502	11.1676	0.39501	49.3788	2.02016	33.7116	1.32861	24.6749	0.943209	4.42163	0.731941	5.74	-1.76	2.33969	0.815762	1	0	1	0.5
Gh_D03G1253	Gorai.003G136600	Transport	transport.Major Intrinsic Proteins.TIP	moderately similar to ( 304) AT4G01470 | Symbols: GAMMA-TIP3, TIP1;3 | TIP1;3 (TONOPLAST INTRINSIC PROTEIN 1;3); urea transmembrane transporter/ water channel | chr4:625092-625850 REVERSEmoderately similar to ( 288) TIP12_ORYSA Probable aquaporin TIP1.2 (Tonoplast intrinsic protein 1.2) (OsTIP1.2) - Oryza sativa (Rice)moderately similar to ( 288) loc_os01g74450 12001.m13470 protein aquaporin TIP1…	AT4G01470.1	ATTIP1.3,GAMMA-TIP3,TIP1;3	tonoplast intrinsic protein 1;3	6.31	4	2.31852		1		0.820137	15.1	3	4	0.012	4.81218	2.0149	2.67415	1.38631	1.40342	-0.47467	-0.03205	-0.8967	2.13804	0.628597	6.38262	0.97803	28.0939	2.64528	2.61408	0.537114	4.04153	0.719631	4.40162	1.54606	4.33	0.57	1.90973	0.223103	1	0	1	0.5
Gh_D09G0908	Gorai.006G109800	Amino acid metabolism	amino acid metabolism.synthesis.aromatic aa.phenylalanine.arogenate dehydratase / prephenate dehydratase	highly similar to ( 582) AT1G08250 | Symbols: ADT6 | ADT6 (arogenate dehydratase 6); arogenate dehydratase/ prephenate dehydratase | chr1:2588994-2590235 REVERSEhighly similar to ( 567) loc_os04g33390 12004.m08428 protein P-protein, putative, expressedPheA PRK11899 PRK11898 PDT pheA ACT_CM-PDT ACT_AAAH-PDT-like no original description	AT1G08250.1	ADT6	arogenate dehydratase 6	17.41	4	1.5176		1		0.982422	114.6	3	4	0.0002	7.82144	5.40042	5.71703	4.78332	1.43372	-0.40196	-0.1619	-0.86986	2.10441	0.617106	52.6014	0.893847	226.198	2.70143	27.5373	0.5472	42.2366	0.756829	4.30023	1.5338	11.74	1.84	3.52139	0.856514	1	0	1	0.5
Gh_D02G0375	Gorai.005G043400	Not assigned	not assigned.unknown	no original description	AT2G20950.1	0	Arabidopsis phospholipase-like protein (PEARLI 4) family	1.1	4	1.14535		1		0.970013	33.06	3	4	0.0028	3.97029	2.80336	1.8718	1.38629	1.28446	0.259486	-0.55875	-0.9852	2.09849	1.41707	3.65989	0.67889	15.6739	2.43592	2.61406	0.505156	6.98064	1.19705	4.28261	2.67042	6.82	3.43	2.61575	1.57695	1	0	1	0.5
Gh_D04G1332	Gorai.012G121400	Miscellaneous enzyme families	misc.glutathione S transferases	moderately similar to ( 264) AT1G10360 | Symbols: ATGSTU18, GST29 | ATGSTU18 (GLUTATHIONE S-TRANSFERASE TAU 18); glutathione transferase | chr1:3395738-3396806 REVERSEmoderately similar to ( 203) GSTU6_ORYSA Probable glutathione S-transferase GSTU6 (EC 2.5.1.18) (28 kDa cold-induced protein) - Oryza sativa (Rice)moderately similar to ( 219) loc_os10g38710 12010.m06639 protein glutathione S-transf…	AT1G10360.1	ATGSTU18,GST29,GSTU18	glutathione S-transferase TAU 18	6.04	4	3.32214		1		0.998347	1017.3	3	4	<.0001	9.14585	5.62762	7.04969	4.60519	1.29063	-0.49793	0.225005	-1.0177	2.09616	1.02243	132.486	1.16878	566.47	2.44635	24.3388	0.493903	49.4405	0.708122	4.2757	2.03134	38.66	5.05	5.57276	2.14008	1	1	2	1
Gh_A10G1590	Gorai.011G207000	Miscellaneous enzyme families	misc.cytochrome P450	highly similar to ( 822) AT2G30490 | Symbols: ATC4H, C4H, CYP73A5 | C4H (CINNAMATE-4-HYDROXYLASE); trans-cinnamate 4-monooxygenase | chr2:12993861-12995683 REVERSEhighly similar to ( 882) TCMO_SOYBN Trans-cinnamate 4-monooxygenase (EC 1.14.13.11) (Cinnamic acid 4-hydroxylase) (CA4H) (C4H) (P450C4H) (Cytochrome P450 73) - Glycine max (Soybean)highly similar to ( 728) loc_os01g60450 12001.m12173 pr…	AT2G30490.1	ATC4H,C4H,CYP73A5,REF3	cinnamate-4-hydroxylase	277.08	4	0.704265		1		0.991779	123.16	3	4	0.0002	10.9007	9.74373	8.80687	9.24595	1.35852	0.076912	-0.96091	-0.47452	2.09377	0.497781	447.85	0.513733	1911.71	2.56421	607.167	0.719706	857.344	1.05476	4.26864	1.41204	13.72	3.4	3.78629	1.56226	1	0	1	0.5
Gh_D08G1353	Gorai.004G147300	Cell wall	cell wall.degradation.pectate lyases and polygalacturonases	highly similar to ( 635) AT3G62110 | Symbols: | glycoside hydrolase family 28 protein / polygalacturonase (pectinase) family protein | chr3:22997313-22999503 REVERSEvery weakly similar to (84.7) PGLR_ACTCH Polygalacturonase precursor (EC 3.2.1.15) (PG) (Pectinase) - Actinidia chinensis (Kiwi) (Yangtao)highly similar to ( 585) loc_os03g61800 12003.m35505 protein polygalacturonase, putative, expres…	AT3G62110.1	0	Pectin lyase-like superfamily protein	2.76	4	0.687369		1		0.988487	66.57	3	4	0.0007	5.70378	4.13517	3.61092	4.57471	1.34515	-0.41667	-1.00549	0.077012	2.09287	-0.43954	12.2178	0.498101	52.1206	2.54057	23.8301	1.05483	17.5715	0.749152	4.26594	0.737368	10.22	-2.31	3.28662	1.08382	1	0	1	0.5
Gh_D05G0358	Gorai.009G037500	Miscellaneous enzyme families	misc.oxidases - copper, flavone etc	highly similar to ( 727) AT1G19250 | Symbols: FMO1 | FMO1 (FLAVIN-DEPENDENT MONOOXYGENASE 1); FAD binding / NADP or NADPH binding / electron carrier/ flavin-containing monooxygenase/ monooxygenase/ oxidoreductase | chr1:6650656-6653053 REVERSEhighly similar to ( 577) loc_os03g08410 12003.m06349 protein monooxygenase/ oxidoreductase, putative, expressedFMO-like TrkA no original description	AT1G19250.1	FMO1	flavin-dependent monooxygenase 1	0.31	4	15.7316		1		0.967933	14.88	3	4	0.0123	2.07944	-6.69315	1.11e-16	-0.69315	0.904302	-1.42474	0.35223	0.168206	2.07944	-6	1	1.27653	4.22644	1.87164	0.618502	1.12366	0.00966409	0.372486	4.22644	0.015625	4.95	-0.53	2.11157	0.206101	1	0	1	0.5
Gh_A11G2374	Gorai.007G293100	Transport	transport.sugars	moderately similar to ( 475) AT1G54730 | Symbols: | sugar transporter, putative | chr1:20425399-20425801 FORWARDweakly similar to ( 115) HEX6_RICCO Hexose carrier protein HEX6 - Ricinus communis (Castor bean)moderately similar to ( 429) loc_os03g24860 12003.m07829 protein solute carrier family 2, facilitated glucose transporter member 8, putative, expressedSugar_tr xylE no original description	AT1G54730.2	0	Major facilitator superfamily protein	59.39	4	1.04956		1		0.902451	22.5	3	4	0.0058	7.4375	5.21765	5.36129	5.45324	1.49361	-0.61812	-0.48148	-0.39401	2.07621	-0.23559	41.1064	0.716242	173.345	2.81592	43.8116	0.761011	37.2108	0.651519	4.21698	0.849336	5.24	-0.44	2.19837	0.165331	1	0	1	0.5
Gh_D09G1660	Gorai.006G192500	Miscellaneous enzyme families	misc.oxygenases	highly similar to ( 891) AT1G73680 | Symbols: | pathogen-responsive alpha-dioxygenase, putative | chr1:27704221-27707417 REVERSEhighly similar to ( 726) loc_os12g26290 12012.m27040 protein alpha-DOX2, putative, expressedAn_peroxidase no original description	AT1G73680.1	ALPHA DOX2	alpha dioxygenase	5.26	4	7.08233		1		0.95077	41.44	3	4	0.0018	5.96615	2.3979	3.90198	-0.69205	1.09644	-0.17685	0.359869	-1.27946	2.06416	3.08994	14.9491	1.28331	62.5157	2.13827	0.618974	0.41195	5.27034	0.884632	4.18192	8.51464	8.44	1.32	2.96663	0.588975	1	0	1	0.5
Gh_A09G1617	Gorai.004G118600	Redox	redox.ascorbate and glutathione	moderately similar to ( 306) AT4G25570 | Symbols: ACYB-2 | ACYB-2; carbon-monoxide oxygenase | chr4:13053887-13055518 REVERSEmoderately similar to ( 268) loc_os02g42890 12002.m09324 protein cytochrome b561, putative, expressedCytochrom_B561 B561 no original description	AT4G25570.1	ACYB-2	Cytochrome b561/ferric reductase transmembrane protein family	0.9	4	19.9443		1		0.981942	16.71	3	4	0.01	3.31419	-6.69315	1.25276	9.44e-16	0.888361	-1.42332	0.412175	0.122787	2.06142	-6.69315	2.38297	1.33069	9.94648	1.85107	1	1.08884	0.00966409	0.372853	4.17398	0.00966409	5.42	-0.35	2.25071	0.129012	1	0	1	0.5
Gh_A03G1510	Gorai.005G217200	Not assigned	not assigned.no ontology	moderately similar to ( 444) AT2G17230 | Symbols: EXL5 | EXL5 (EXORDIUM LIKE 5) | chr2:7494892-7495983 REVERSEmoderately similar to ( 324) loc_os06g04250 12006.m05154 protein phi-1-like phosphate-induced protein, putative, expressedPhi_1 no original description	AT2G17230.1	EXL5	EXORDIUM like 5	6.24	4	0.978345		1		0.962533	73.08	3	4	0.0006	6.36475	4.4006	4.30406	4.13517	1.49176	-0.38214	-0.47424	-0.63538	2.06069	0.265436	19.7539	0.719846	82.4102	2.81232	17.5715	0.643771	21.121	0.767299	4.17185	1.202	9.45	0.89	3.15603	0.37482	1	0	1	0.5
Gh_D12G1013	Gorai.008G113600	Amino acid metabolism	amino acid metabolism.synthesis.aromatic aa.chorismate.5-enolpyruvylshikimate-3-phosphate synthase	highly similar to ( 717) AT2G45300 | Symbols: | 3-phosphoshikimate 1-carboxyvinyltransferase / 5-enolpyruvylshikimate-3-phosphate / EPSP synthase | chr2:18677518-18679868 FORWARDhighly similar to ( 724) AROA_PETHY 3-phosphoshikimate 1-carboxyvinyltransferase, chloroplast precursor (EC 2.5.1.19) (5-enolpyruvylshikimate-3-phosphate synthase) (EPSP synthase) - Petunia hybrida (Petunia)highly similar…	AT2G45300.1	0	RNA 3\'-terminal phosphate cyclase/enolpyruvate transferase, alpha/beta	59.24	4	1.39006		1		0.980085	150.12	3	4	0.0001	9.30715	6.73874	7.26087	6.56738	1.45837	-0.57886	-0.16472	-0.71479	2.04628	0.171369	153.37	0.892102	633.477	2.74798	94.8368	0.609294	106.798	0.669493	4.13038	1.12613	13.35	0.62	3.73978	0.244454	1	0	1	0.5
Gh_A01G0224	Gorai.002G030200	TCA	TCA / org transformation.other organic acid transformatons.atp-citrate lyase	nearly identical (1146) AT5G49460 | Symbols: ACLB-2 | ACLB-2 (ATP CITRATE LYASE SUBUNIT B 2); ATP citrate synthase | chr5:20055048-20058195 FORWARDweakly similar to ( 102) SUCA_ORYSA Probable succinyl-CoA ligase [GDP-forming] subunit alpha, mitochondrial precursor (EC 6.2.1.4) (Succinyl-CoA synthetase subunit alpha) (SCS-alpha) - Oryza sativa (Rice)nearly identical (1154) loc_os01g19450 12001.m42…	AT5G49460.1	ACLB-2	ATP citrate lyase subunit B 2	150.54	4	0.920021		1		0.939066	39.52	3	4	0.002	8.97011	7.24423	6.93683	6.80683	1.47476	-0.2443	-0.55048	-0.67997	2.03328	0.437398	122.516	0.682793	501.503	2.77938	111.959	0.624178	151.611	0.844225	4.09335	1.35416	7.07	1.18	2.67561	0.518832	1	0	1	0.5
Gh_A02G0651	Gorai.005G077600	Miscellaneous enzyme families	misc.peroxidases	moderately similar to ( 452) AT1G71695 | Symbols: | peroxidase 12 (PER12) (P12) (PRXR6) | chr1:26964359-26966557 FORWARDmoderately similar to ( 244) PER1_ORYSA Peroxidase 1 precursor (EC 1.11.1.7) - Oryza sativa (Rice)moderately similar to ( 392) loc_os01g73170 12001.m13346 protein peroxidase 12 precursor, putative, expressedsecretory_peroxidase plant_peroxidase peroxidase no original description	AT1G71695.1	0	Peroxidase superfamily protein	4.5	4	1.14585		1		0.771796	12.43	3	4	0.017	4.28359	2.39794	2.25137	2.1401	1.49187	-0.36457	-0.50888	-0.61842	2.03222	0.257843	4.76134	0.702768	19.4755	2.81254	4.40793	0.651384	5.27052	0.7767	4.09033	1.19569	3.92	0.38	1.76507	0.13916	1	0	1	0.5
Gh_A10G1481	Gorai.011G193400	Not assigned	not assigned.no ontology.pentatricopeptide (PPR) repeat-containing protein	moderately similar to ( 303) AT3G16760 | Symbols: | tetratricopeptide repeat (TPR)-containing protein | chr3:5703213-5705080 FORWARDmoderately similar to ( 224) loc_os03g22140 12003.m07617 protein TPR Domain containing protein, expressed no original description	AT3G16760.1	0	Tetratricopeptide repeat (TPR)-like superfamily protein	4.32	4	0.98779		1		0.956232	33.62	3	4	0.0027	5.44674	5.56452	3.41773	4.08598	0.779228	0.891428	-1.15362	-0.51704	2.02901	1.47854	10.6866	0.449496	43.6145	1.71621	16.9825	0.698804	47.3247	1.85501	4.08124	2.78667	7.17	7	2.69801	2.66005	1	1	2	1
Gh_D02G1266	Gorai.005G142000	RNA	RNA.regulation of transcription.MYB domain transcription factor family	moderately similar to ( 227) AT1G26780 | Symbols: MYB117, AtMYB117 | myb family transcription factor (MYB117) | chr1:9271033-9272463 FORWARDvery weakly similar to (99.0) MYB1_MAIZE Myb-related protein Zm1 - Zea mays (Maize)moderately similar to ( 236) loc_os08g33800 12008.m07370 protein myb-like DNA-binding domain containing protein no original description	AT1G69560.1	ATMYB105,LOF2,MYB105	myb domain protein 105	4.19	4	0.983944		1		0.795531	13.92	3	4	0.0139	4.42485	2.3979	2.3979	3.04452	1.42164	-0.69943	-0.69943	-0.02278	2.02695	-0.64663	5.27034	0.615815	21.4789	2.6789	8.25073	0.984334	5.27034	0.615815	4.07543	0.638772	4.36	-1.2	1.91978	0.528018	1	0	1	0.5
Gh_D01G2294	Gorai.002G030200	TCA	TCA / org transformation.other organic acid transformatons.atp-citrate lyase	nearly identical (1146) AT5G49460 | Symbols: ACLB-2 | ACLB-2 (ATP CITRATE LYASE SUBUNIT B 2); ATP citrate synthase | chr5:20055048-20058195 FORWARDweakly similar to ( 102) SUCA_ORYSA Probable succinyl-CoA ligase [GDP-forming] subunit alpha, mitochondrial precursor (EC 6.2.1.4) (Succinyl-CoA synthetase subunit alpha) (SCS-alpha) - Oryza sativa (Rice)nearly identical (1154) loc_os01g19450 12001.m42…	AT5G49460.1	ACLB-2	ATP citrate lyase subunit B 2	417.02	4	0.816185		1		0.8817	14.77	3	4	0.0125	9.20508	8.18312	7.18084	7.39817	1.32413	0.208799	-0.88506	-0.64787	2.02424	0.784946	145.093	0.541465	590.207	2.50383	168.683	0.638222	290.646	1.15573	4.06777	1.72303	4.78	1.82	2.05542	0.845238	1	0	1	0.5
Gh_A09G0884	Gorai.006G109800	Amino acid metabolism	amino acid metabolism.synthesis.aromatic aa.phenylalanine.arogenate dehydratase / prephenate dehydratase	highly similar to ( 582) AT1G08250 | Symbols: ADT6 | ADT6 (arogenate dehydratase 6); arogenate dehydratase/ prephenate dehydratase | chr1:2588994-2590235 REVERSEhighly similar to ( 567) loc_os04g33390 12004.m08428 protein P-protein, putative, expressedPheA PRK11899 PRK11898 PDT pheA ACT_CM-PDT ACT_AAAH-PDT-like no original description	AT1G08250.1	ADT6	arogenate dehydratase 6	23.72	4	1.16671		1		0.966782	106.14	3	4	0.0003	8.04895	5.77455	6.03189	5.55683	1.47836	-0.5043	-0.27997	-0.69409	2.01706	0.217724	65.4303	0.823608	264.835	2.78631	47.073	0.618099	54.7411	0.705002	4.04759	1.1629	11.23	0.76	3.44579	0.308936	1	0	1	0.5
Gh_D04G1926	Gorai.012G014600	Secondary metabolism	secondary metabolism.flavonoids.chalcones	moderately similar to ( 259) AT5G05270 | Symbols: | chalcone-flavanone isomerase family protein | chr5:1563543-1564827 FORWARDmoderately similar to ( 242) loc_os12g02370 12012.m26805 protein chalcone--flavonone isomerase, putative, expressedChalcone no original description	AT5G05270.1	0	Chalcone-flavanone isomerase family protein	83.8	4	3.78109		1		0.979986	253.32	3	4	<.0001	10.4077	7.06987	8.40805	5.5033	1.23149	-0.37388	0.269727	-1.12734	1.99968	1.56657	339.684	1.20558	1358.44	2.3481	45.3586	0.457759	134.352	0.771704	3.99912	2.962	19.41	3.45	4.38176	1.58374	1	0	1	0.5
Gh_A05G1924	Gorai.009G235000	Amino acid metabolism	amino acid metabolism.synthesis.aromatic aa.chorismate.3-deoxy-D-arabino-heptulosonate 7-phosphate synthase	highly similar to ( 860) AT1G22410 | Symbols: | 2-dehydro-3-deoxyphosphoheptonate aldolase, putative / 3-deoxy-D-arabino-heptulosonate 7-phosphate synthase, putative / DAHP synthetase, putative | chr1:7912120-7914742 FORWARDhighly similar to ( 901) AROF_SOLTU Phospho-2-dehydro-3-deoxyheptonate aldolase 1, chloroplast precursor (EC 2.5.1.54) (Phospho-2-keto-3-deoxyheptonate aldolase 1) (DAHP synth…	AT1G22410.1	0	Class-II DAHP synthetase family protein	480.78	4	0.878408		1		0.951728	52.55	3	4	0.0011	10.422	8.69014	8.42277	8.30647	1.48003	-0.27361	-0.54433	-0.66209	1.99924	0.383665	343.168	0.68571	1371.95	2.78954	316.59	0.631962	413.04	0.827247	3.99789	1.30465	8.16	1.21	2.91133	0.535577	1	0	1	0.5
Gh_A02G0841	Gorai.005G100100	Redox	redox.ascorbate and glutathione	weakly similar to ( 112) AT5G48810 | Symbols: ATB5-B, B5 #3, ATCB5-D, CB5-D | CB5-D (CYTOCHROME B5 ISOFORM D); heme binding | chr5:19789249-19790180 REVERSEweakly similar to ( 115) CYB5_TOBAC Cytochrome b5 - Nicotiana tabacum (Common tobacco)weakly similar to ( 110) loc_os05g01820 12005.m04718 protein cytochrome b5, putative, expressedCyt-b5 CYB5 no original description	AT5G48810.1	ATB5-B,ATCB5-D,B5 #3,CB5-D	cytochrome B5 isoform D	395.03	4	1.72162		1		0.980479	68.41	3	4	0.0007	10.4658	8.27372	8.47689	7.08087	1.34786	-0.21421	-0.06943	-1.06422	1.98894	1.19285	356.286	0.953014	1414.26	2.54534	135.38	0.478231	309.484	0.862018	3.96945	2.28604	9.2	2.56	3.11014	1.20481	1	0	1	0.5
Gh_A05G3491	Gorai.012G014600	Secondary metabolism	secondary metabolism.flavonoids.chalcones	moderately similar to ( 259) AT5G05270 | Symbols: | chalcone-flavanone isomerase family protein | chr5:1563543-1564827 FORWARDmoderately similar to ( 242) loc_os12g02370 12012.m26805 protein chalcone--flavonone isomerase, putative, expressedChalcone no original description	AT5G05270.1	0	Chalcone-flavanone isomerase family protein	65.6	4	3.46137		1		0.981545	332.93	3	4	<.0001	10.4033	7.24208	8.41881	5.68018	1.23925	-0.3486	0.242453	-1.13311	1.98455	1.5619	342.227	1.183	1354.32	2.36077	51.2749	0.455932	151.385	0.785346	3.95737	2.95243	21.87	4.24	4.58739	1.87882	1	1	2	1
Gh_D06G1528	Gorai.010G169500	Not assigned	not assigned.unknown	no original description	AT1G20950.1	0	Phosphofructokinase family protein	0.48	4	1.11378		1		0.970054	94.19	3	4	0.0004	4.05178	1.50408	2.07944	2.0149	1.46006	-0.80917	-0.2967	-0.35418	1.97234	-0.51083	4.22644	0.814112	16.5847	2.75119	4.04153	0.782314	2.83643	0.57071	3.92405	0.701821	10.65	-1.74	3.35568	0.807001	1	0	1	0.5
Gh_A10G1271	Gorai.011G137200	Stress	stress.biotic	moderately similar to ( 296) AT3G54420 | Symbols: ATEP3, ATCHITIV, CHIV | ATEP3; chitinase | chr3:20145935-20147034 FORWARDmoderately similar to ( 274) CHI4_PHAVU Endochitinase PR4 precursor (EC 3.2.1.14) - Phaseolus vulgaris (Kidney bean) (French bean)moderately similar to ( 244) loc_os04g41680 12004.m09144 protein endochitinase A precursor, putative, expressedchitinase_glyco_hydro_19 Glyco_hydr…	AT3G54420.1	ATCHITIV,ATEP3,CHIV,EP3	homolog of carrot EP3-3 chitinase	14.28	4	1.33499		1		0.888129	32.37	3	4	0.0029	6.35524	3.87126	4.4006	3.89184	1.46714	-0.64491	-0.19482	-0.62741	1.95464	-0.02058	21.121	0.873682	81.8686	2.76473	14.8443	0.647338	14.6341	0.639533	3.87618	0.985837	6.18	-0.04	2.45801	0.0125258	1	0	1	0.5
Gh_A05G3997	Gorai.009G005900	Secondary metabolism	secondary metabolism.phenylpropanoids.lignin biosynthesis.4CL	highly similar to ( 791) AT3G21240 | Symbols: 4CL2, AT4CL2 | 4CL2 (4-COUMARATE:COA LIGASE 2); 4-coumarate-CoA ligase | chr3:7454497-7457314 REVERSEhighly similar to ( 856) 4CL1_TOBAC 4-coumarate--CoA ligase 1 (EC 6.2.1.12) (4CL 1) (4-coumaroyl-CoA synthase 1) - Nicotiana tabacum (Common tobacco)highly similar to ( 736) loc_os06g44620 12006.m31911 protein 4-coumarate--CoA ligase 1, putative, expre…	AT3G21240.1	4CL2,AT4CL2	4-coumarate:CoA ligase 2	59.07	4	1.01328		1		0.923384	28.93	3	4	0.0036	7.71512	5.94415	5.773	5.34472	1.45568	-0.23938	-0.40319	-0.81311	1.94213	0.599428	54.6821	0.756184	210.128	2.74285	40.6371	0.569154	61.5698	0.847109	3.84272	1.51511	5.99	1.28	2.40887	0.57043	1	0	1	0.5
Gh_A11G0731	Gorai.007G090400	Photosyntheis	PS.calvin cycle.transketolase	nearly identical (1225) AT2G45290 | Symbols: | transketolase, putative | chr2:18672737-18675589 FORWARDnearly identical (1230) TKTC_SOLTU Transketolase, chloroplast precursor (EC 2.2.1.1) (TK) - Solanum tuberosum (Potato)nearly identical (1211) loc_os06g04270 12006.m05156 protein transketolase, chloroplast precursor, putative, expressedTktA PRK05899 PRK12753 PRK12754 Transketolase_N TPP_TK COG395…	AT2G45290.1	0	Transketolase	92.65	4	1.19064		1		0.991503	121.4	3	4	0.0002	9.54959	7.14835	7.61628	7.01481	1.46334	-0.58276	-0.18403	-0.69654	1.93331	0.133531	196.214	0.880241	749.401	2.75745	129.321	0.61705	141.862	0.667685	3.8193	1.09698	11.97	0.48	3.55347	0.182038	1	0	1	0.5
Gh_D10G2475	Gorai.011G278700	Transport	transport.amino acids	highly similar to ( 587) AT2G39890 | Symbols: PROT1, ATPROT1 | PROT1 (PROLINE TRANSPORTER 1); L-proline transmembrane transporter/ amino acid transmembrane transporter | chr2:16656022-16658202 FORWARDhighly similar to ( 536) loc_os07g01090 12007.m29032 protein proline transporter, putative, expressedAa_trans no original description	AT2G39890.1	ATPROT1,PROT1	proline transporter 1	34.6	4	0.630114		1		0.965022	20.86	3	4	0.0066	7.43455	7.03395	5.50126	6.40935	0.997037	0.521412	-1.2983	-0.22015	1.93329	0.624595	45.2943	0.406605	172.991	1.9959	84.9977	0.858476	131.048	1.43536	3.81926	1.54178	6.8	2.99	2.61208	1.39298	1	0	1	0.5
Gh_D06G2362	Gorai.010G199800	Signalling	signalling.G-proteins	highly similar to ( 634) AT5G05940 | Symbols: ATROPGEF5, ROPGEF5 | ROPGEF5 (ROP GUANINE NUCLEOTIDE EXCHANGE FACTOR 5); Rho guanyl-nucleotide exchange factor | chr5:1786028-1788363 FORWARDhighly similar to ( 595) loc_os01g62990 12001.m12417 protein pollen-specific kinase partner protein, putative, expressedPRONE no original description	AT5G05940.1	ATROPGEF5,ROPGEF5	ROP guanine nucleotide exchange factor 5	7.38	4	1.1925		1		0.94873	41.5	3	4	0.0018	5.94803	3.52636	4.02536	3.54096	1.46913	-0.63873	-0.20439	-0.62602	1.92267	-0.0146	16.2837	0.867906	61.7358	2.76856	11.6395	0.647962	11.5223	0.642278	3.79125	0.989932	7	-0.03	2.6582	0.010364	1	0	1	0.5
Gh_D12G1687	Gorai.008G186600	Not assigned	not assigned.no ontology.pentatricopeptide (PPR) repeat-containing protein	highly similar to ( 542) AT4G14170 | Symbols: | pentatricopeptide (PPR) repeat-containing protein | chr4:8176709-8178085 REVERSEvery weakly similar to (80.1) RF1_ORYSA Rf1 protein, mitochondrial precursor (PPR protein) (Fertility restorer) (Restorer for CMS) - Oryza sativa (Rice)moderately similar to ( 362) loc_os05g33920 12005.m07624 protein tetratricopeptide-like helical, putative, expressed no…	AT4G14170.1	0	Pentatricopeptide repeat (PPR) superfamily protein	12.44	4	0.988638		1		0.922012	15.13	3	4	0.012	5.64545	4.50539	3.72569	3.29584	1.31138	0.205866	-0.55021	-0.96704	1.91975	1.20955	13.2296	0.682921	50.0552	2.48179	9.82078	0.511555	22.7121	1.15338	3.78359	2.31266	4.63	2.21	2.00851	1.03863	1	0	1	0.5
Gh_A11G1718	Gorai.007G205600	Development	development.storage proteins	moderately similar to ( 390) AT2G18540 | Symbols: | cupin family protein | chr2:8042382-8045008 REVERSEvery weakly similar to ( 100) GLCA_SOYBN Beta-conglycinin, alpha chain precursor - Glycine max (Soybean)moderately similar to ( 328) loc_os03g10110 12003.m06465 protein preproMP73, putative, expressedCupin_1 infB TolA no original description	AT2G18540.1	0	RmlC-like cupins superfamily protein	8.68	4	1.72658		1		0.929564	47.85	3	4	0.0014	6.27758	3.11352	4.38203	3.73768	1.38842	-0.92386	0.00316	-0.46773	1.89556	-0.62416	20.8507	1.00219	77.5784	2.61792	13.3399	0.723101	8.65493	0.527097	3.72065	0.648799	7.59	-1.15	2.79072	0.501003	1	0	1	0.5
Gh_D10G1940	Gorai.011G217500	Signalling	signalling.receptor kinases.leucine rich repeat XI	highly similar to ( 758) AT4G08850 | Symbols: | kinase | chr4:5637467-5640496 REVERSEmoderately similar to ( 434) RPK1_IPONI Receptor-like protein kinase precursor (EC 2.7.11.1) - Ipomoea nil (Japanese morning glory) (Pharbitis nil)highly similar to ( 721) loc_os10g02970 12010.m03714 protein receptor-like protein kinase precursor, putativeS_TKc S_TKc Pkinase Pkinase_Tyr TyrKc PTKc PTKc_Srm_Brk PT…	AT4G08850.1	0	Leucine-rich repeat receptor-like protein kinase family protein	4.37	4	3.39673		1		0.967092	21.13	3	4	0.0065	4.97673	0.916291	3.0911	0.916291	1.27786	-0.79626	0.314658	-0.79626	1.88563	-9.6e-17	8.52146	1.24372	31.4881	2.42479	1.88726	0.57584	1.88726	0.57584	3.69515	1	5.58	0	2.29497	0	1	0	1	0.5
Gh_A02G0061	Gorai.005G007000	Not assigned	not assigned.no ontology.DC1 domain containing protein	moderately similar to ( 202) AT3G07000 | Symbols: | DC1 domain-containing protein | chr3:2209503-2211227 FORWARD no original description	AT4G02180.1	0	DC1 domain-containing protein	2.09	4	0.718399		1		0.96833	9.87	3	4	0.0255	4.13517	3.89182	2.25129	4.09434	0.601645	0.331525	-1.4895	0.556331	1.88387	-0.20252	4.76109	0.356136	17.5715	1.51745	17.0813	1.47052	14.8441	1.25834	3.69065	0.869028	5.29	-1.03	2.21256	0.441458	1	0	1	0.5
Gh_A11G2039	Gorai.007G253100	Nitrogen assimilation	N-metabolism.nitrate metabolism.NR	moderately similar to ( 340) AT5G17770 | Symbols: ATCBR, CBR1 | ATCBR (ARABIDOPSIS THALIANA NADH:CYTOCHROME B5 REDUCTASE 1); cytochrome-b5 reductase | chr5:5864543-5866495 REVERSEweakly similar to ( 157) NIA1_ORYSA Nitrate reductase [NADH] 1 (EC 1.7.1.1) (NR1) - Oryza sativa (Rice)moderately similar to ( 339) loc_os01g59930 12001.m12127 protein NADH-cytochrome b5 reductase, putative, expressedFAD…	AT5G17770.1	ATCBR,CBR,CBR1	NADH:cytochrome B5 reductase 1	45.12	4	0.566867		1		0.953709	35.11	3	4	0.0025	7.90784	6.64898	6.03069	6.57508	1.40671	-0.17837	-0.95691	-0.27143	1.87715	0.073909	65.3758	0.515159	240.157	2.65132	95.3444	0.828498	100.356	0.883701	3.67349	1.05256	7.51	0.3	2.77331	0.108396	1	0	1	0.5
Gh_D05G0718	Gorai.009G075000	Not assigned	not assigned.unknown	no original description	0	0	0	87.13	4	1.31128		1		0.953788	17.2	3	4	0.0095	7.5525	4.75359	5.68528	5.34949	1.42166	-0.89542	-0.12412	-0.40211	1.86722	-0.5959	51.4564	0.917564	187.728	2.67893	40.7714	0.756751	26.9757	0.537591	3.64829	0.661633	4.52	-0.78	1.97168	0.32005	1	0	1	0.5
Gh_A11G1040	Gorai.007G127800	Signalling	signalling.light	highly similar to ( 534) AT2G47590 | Symbols: PHR2 | PHR2 (photolyase/blue-light receptor 2); DNA photolyase | chr2:19521888-19523732 FORWARDmoderately similar to ( 208) CRYD_ORYSA Cryptochrome DASH, chloroplast/mitochondrial precursor - Oryza sativa (Rice)moderately similar to ( 439) loc_os03g22330 12003.m07635 protein photolyase/blue-light receptor PHR2, putative, expressedPhrB DNA_photolyase n…	AT2G47590.1	PHR2	photolyase/blue-light receptor 2	325.13	4	0.873627		1		0.888407	28.79	3	4	0.0036	9.43855	7.54495	7.59161	7.47675	1.49816	-0.49185	-0.44281	-0.56351	1.84694	0.068189	192.887	0.7357	693.884	2.82481	178.126	0.676654	186.747	0.711113	3.59737	1.0484	5.99	0.16	2.409	0.0557976	1	0	1	0.5
Gh_A01G1265	Gorai.002G180300	RNA	RNA.regulation of transcription.MYB domain transcription factor family	moderately similar to ( 232) AT4G38620 | Symbols: ATMYB4, MYB4 | MYB4; DNA binding / transcription factor | chr4:18053866-18054876 FORWARDmoderately similar to ( 209) MYB38_MAIZE Myb-related protein Zm38 - Zea mays (Maize)moderately similar to ( 216) loc_os11g07890 12011.m04985 protein transposon protein, putative, CACTA, En/Spm sub-class no original description	AT4G38620.1	ATMYB4,MYB4	myb domain protein 4	10.16	4	8.02649		1		0.98662	54.77	3	4	0.0011	7.19669	1.09861	5.35422	1.25277	1.14198	-0.86426	0.535818	-0.81354	1.84246	-0.15415	40.9056	1.44976	146.696	2.20683	2.38298	0.568984	2.14149	0.549328	3.58622	0.898659	11.04	-0.09	3.41786	0.0292303	1	0	1	0.5
Gh_A10G0103	Gorai.011G011600	Glycolysis	glycolysis.cytosolic branch.phosphofructokinase (PFK)	highly similar to ( 927) AT1G12000 | Symbols: | pyrophosphate--fructose-6-phosphate 1-phosphotransferase beta subunit, putative / pyrophosphate-dependent 6-phosphofructose-1-kinase, putative | chr1:4050159-4053727 REVERSEhighly similar to ( 968) PFPB_RICCO Pyrophosphate--fructose 6-phosphate 1-phosphotransferase subunit beta (EC 2.7.1.90) (PFP) (6-phosphofructokinase, pyrophosphate dependent) (Py…	AT1G12000.1	0	Phosphofructokinase family protein	51.08	4	0.671684		1		0.917086	14.11	3	4	0.0136	7.40823	7.27413	5.57595	6.4481	0.863035	0.704855	-1.29834	-0.26955	1.83228	0.826035	47.7011	0.406594	169.863	1.81886	87.3114	0.829578	154.786	1.62998	3.56098	1.77281	5.47	3.43	2.26473	1.57441	1	0	1	0.5
Gh_D05G2157	Gorai.009G235000	Amino acid metabolism	amino acid metabolism.synthesis.aromatic aa.chorismate.3-deoxy-D-arabino-heptulosonate 7-phosphate synthase	highly similar to ( 860) AT1G22410 | Symbols: | 2-dehydro-3-deoxyphosphoheptonate aldolase, putative / 3-deoxy-D-arabino-heptulosonate 7-phosphate synthase, putative / DAHP synthetase, putative | chr1:7912120-7914742 FORWARDhighly similar to ( 901) AROF_SOLTU Phospho-2-dehydro-3-deoxyheptonate aldolase 1, chloroplast precursor (EC 2.5.1.54) (Phospho-2-keto-3-deoxyheptonate aldolase 1) (DAHP synth…	AT1G22410.1	0	Class-II DAHP synthetase family protein	494.36	4	0.999607		1		0.956221	41.17	3	4	0.0018	10.1955	8.36054	8.36439	7.7594	1.44462	-0.293	-0.28936	-0.86226	1.83109	0.601139	329.559	0.818265	1172.6	2.72191	216.677	0.55009	328.68	0.816203	3.55808	1.51691	7.08	1.49	2.6784	0.675579	1	0	1	0.5
Gh_A05G0859	Gorai.009G104000	Not assigned	not assigned.unknown	no original description	0	0	0	7.23	4	1.32833		1		0.90792	19.03	3	4	0.0079	5.16193	2.86222	3.33221	2.48491	1.43454	-0.50422	-0.108	-0.82231	1.82972	0.377315	10.0715	0.927873	35.8009	2.70295	5.59798	0.565536	7.27134	0.705041	3.55468	1.29892	4.73	0.53	2.0396	0.204435	1	0	1	0.5
Gh_D05G2258	Gorai.009G248500	Protein	protein.targeting.chloroplast	weakly similar to ( 171) AT3G24590 | Symbols: PLSP1 | PLSP1 (plastidic type I signal peptidase 1); peptidase | chr3:8970694-8972020 FORWARDweakly similar to ( 171) loc_os09g28000 12009.m22114 protein peptidase/ serine-type peptidase, putative, expressed no original description	AT3G24590.1	PLSP1	plastidic type i signal peptidase 1	5.22	4	0.92545		1		0.822556	14.32	3	4	0.0132	4.62006	2.83326	2.80336	2.60271	1.49112	-0.40492	-0.43664	-0.64956	1.8167	0.230548	6.98064	0.738853	24.591	2.81108	6.07426	0.637475	7.12681	0.755278	3.52274	1.17328	4.24	0.39	1.87665	0.145503	1	0	1	0.5
Gh_A09G0955	Gorai.006G117500	Secondary metabolism	secondary metabolism.N misc.alkaloid-like	highly similar to ( 590) AT1G08470 | Symbols: | strictosidine synthase family protein | chr1:2682262-2683977 REVERSEweakly similar to ( 153) STSY_CATRO Strictosidine synthase precursor (EC 4.3.3.2) - Catharanthus roseus (Rosy periwinkle) (Madagascar periwinkle)highly similar to ( 504) loc_os03g53950 12003.m10360 protein strictosidine synthase precursor, putative, expressedStr_synth no original de…	AT1G08470.1	SSL3	strictosidine synthase-like 3	237.98	4	0.832016		1		0.959865	68.99	3	4	0.0007	10.0409	8.49842	8.23031	7.83676	1.43934	-0.1587	-0.43646	-0.84417	1.81063	0.661653	300.31	0.738946	1053.47	2.71196	228.613	0.557031	361.642	0.895832	3.50795	1.58189	9.43	2.48	3.15123	1.16563	1	0	1	0.5
Gh_A03G0885	Gorai.005G142200	Cell wall	cell wall.modification	moderately similar to ( 390) AT2G03090 | Symbols: ATEXPA15, EXP15, ATEXP15, ATHEXP ALPHA 1.3 | ATEXPA15 (ARABIDOPSIS THALIANA EXPANSIN A15) | chr2:917361-918554 REVERSEmoderately similar to ( 347) EXPA4_ORYSA Expansin-A4 precursor (OsEXPA4) (Alpha-expansin-4) (OsEXP4) (OsaEXPa1.22) - Oryza sativa (Rice)moderately similar to ( 347) loc_os05g39990 12005.m08176 protein alpha-expansin 1 precursor, pu…	AT2G03090.1	ATEXP15,ATEXPA15,ATHEXP ALPHA 1.3,EXP15,EXPA15	expansin A15	10.41	4	6.66429		1		0.944636	25.15	3	4	0.0047	6.3081	0.406998	4.49982	1.50408	1.15456	-1.02332	0.487189	-0.61843	1.80828	-1.09708	22.6246	1.40171	79.2368	2.22616	2.83643	0.651379	1.32592	0.491983	3.50224	0.467462	6.97	-0.51	2.65237	0.196112	1	0	1	0.5
Gh_A11G0565	Gorai.007G069700	Not assigned	not assigned.unknown	no original description	AT2G42860.1	0	0	1.88	4	0.8612		1		0.805773	13.24	3	4	0.0152	3.59731	1.60951	1.79176	2.19723	1.44302	-0.76626	-0.56371	-0.11306	1.80555	-0.58772	3.46237	0.67656	12.1032	2.71889	4.58599	0.924625	3.05149	0.58794	3.49563	0.665394	4.23	-1.09	1.8747	0.471444	1	0	1	0.5
Gh_A11G0566	Gorai.007G069700	Not assigned	not assigned.unknown	no original description	AT2G42860.1	0	0	1.88	4	0.8612		1		0.805773	13.24	3	4	0.0152	3.59731	1.60951	1.79176	2.19723	1.44302	-0.76626	-0.56371	-0.11306	1.80555	-0.58772	3.46237	0.67656	12.1032	2.71889	4.58599	0.924625	3.05149	0.58794	3.49563	0.665394	4.23	-1.09	1.8747	0.471444	1	0	1	0.5
Gh_D11G1362	Gorai.007G148300	Not assigned	not assigned.unknown	very weakly similar to (88.2) AT5G44060 | Symbols: | unknown protein | chr5:17731209-17731661 FORWARD no original description	AT5G44060.1	0	0	2.2	4	0.592875		1		0.913309	5.92	3	4	0.0594	3.6763	3.38439	1.8718	3.13549	0.82951	0.46224	-1.44084	0.149089	1.8045	0.248896	3.65989	0.368353	12.7843	1.77708	8.78775	1.10887	10.4425	1.37768	3.49308	1.1883	4.07	0.85	1.81675	0.35523	1	0	1	0.5
Gh_D04G1886	Gorai.012G185000	Miscellaneous enzyme families	misc.UDP glucosyl and glucoronyl transferases	moderately similar to ( 428) AT5G03490 | Symbols: | UDP-glucoronosyl/UDP-glucosyl transferase family protein | chr5:871550-872947 FORWARDweakly similar to ( 147) ZOX_PHAVU Zeatin O-xylosyltransferase (EC 2.4.2.40) (Zeatin O-beta-D-xylosyltransferase) - Phaseolus vulgaris (Kidney bean) (French bean)moderately similar to ( 295) loc_os08g38160 12008.m07801 protein cytokinin-O-glucosyltransferase 3, …	AT5G03490.1	0	UDP-Glycosyltransferase superfamily protein	1.15	4	1.03391		1		0.921043	30.76	3	4	0.0032	3.81771	1.60944	2.0149	1.60944	1.47513	-0.61993	-0.23526	-0.61994	1.80281	3.21e-06	4.04154	0.849532	14.1009	2.78009	3.05133	0.650698	3.05134	0.650702	3.48899	1	6.04	0	2.42018	2.18e-06	1	0	1	0.5
Gh_D11G1195	Gorai.007G127800	Signalling	signalling.light	highly similar to ( 534) AT2G47590 | Symbols: PHR2 | PHR2 (photolyase/blue-light receptor 2); DNA photolyase | chr2:19521888-19523732 FORWARDmoderately similar to ( 208) CRYD_ORYSA Cryptochrome DASH, chloroplast/mitochondrial precursor - Oryza sativa (Rice)moderately similar to ( 439) loc_os03g22330 12003.m07635 protein photolyase/blue-light receptor PHR2, putative, expressedPhrB DNA_photolyase n…	AT2G47590.1	PHR2	photolyase/blue-light receptor 2	73.83	4	0.630967		1		0.975815	89.76	3	4	0.0004	9.23117	7.90544	7.43219	7.44512	1.44853	-0.11568	-0.67406	-0.6588	1.79898	0.460316	172.708	0.62674	600.98	2.7293	174.263	0.633405	239.759	0.922947	3.47975	1.37584	11.27	2.45	3.45255	1.15413	1	0	1	0.5
Gh_A08G0037	Gorai.004G008200	Amino acid metabolism	amino acid metabolism.synthesis.aromatic aa.phenylalanine.arogenate dehydratase / prephenate dehydratase	highly similar to ( 578) AT1G08250 | Symbols: ADT6 | ADT6 (arogenate dehydratase 6); arogenate dehydratase/ prephenate dehydratase | chr1:2588994-2590235 REVERSEhighly similar to ( 559) loc_os04g33390 12004.m08428 protein P-protein, putative, expressedPheA PRK11899 PRK11898 PDT pheA ACT_CM-PDT ACT_AAAH-PDT-like no original description	AT1G08250.1	ADT6	arogenate dehydratase 6	23.69	4	1.80469		1		0.949683	70.17	3	4	0.0006	7.688	4.35672	5.89578	5.21494	1.34306	-1.01279	0.075613	-0.40587	1.79222	-0.85821	59.5397	1.05381	206.214	2.53688	37.1409	0.754781	20.4883	0.495587	3.46347	0.551636	9.19	-1.85	3.10903	0.857932	1	0	1	0.5
Gh_A03G0211	Gorai.003G150600	Not assigned	not assigned.unknown	weakly similar to ( 147) AT1G06980 | Symbols: | unknown protein | chr1:2143248-2143757 REVERSEweakly similar to ( 124) loc_os01g61110 12001.m12238 protein ulp1 protease family, C-terminal catalytic domain containing protein no original description	AT2G30230.1	0	0	0.57	4	20.1974		1		0.973595	22.46	3	4	0.0058	3.29584	-6.69315	1.50408	-0.69315	0.906597	-1.39046	0.494566	-0.01071	1.79176	-6	2.83643	1.4089	9.82078	1.87462	0.618502	0.992604	0.00966409	0.381443	3.46237	0.015625	6.56	-0.39	2.55505	0.146313	1	0	1	0.5
Gh_D08G1770	Gorai.004G192000	Transport	transport.amino acids	moderately similar to ( 491) AT5G04770 | Symbols: ATCAT6, CAT6 | CAT6 (CATIONIC AMINO ACID TRANSPORTER 6); amino acid transmembrane transporter/ basic amino acid transmembrane transporter/ cationic amino acid transmembrane transporter | chr5:1379118-1382304 FORWARDmoderately similar to ( 453) loc_os04g45950 12004.m09546 protein CAT7, putative, expressedPotE AnsP LysP AA_permease PRK11357 PRK10238…	AT5G04770.1	ATCAT6,CAT6	cationic amino acid transporter 6	1	4	0.91155		1		0.817197	9.64	3	4	0.0265	2.89037	2.48491	1.09861	1.09874	1.06974	0.634786	-0.85233	-0.85219	1.79176	1.38617	2.14149	0.553889	7.41462	2.09906	2.14168	0.553943	5.59798	1.55271	3.46237	2.61383	4.06	3.04	1.81518	1.41446	1	0	1	0.5
Gh_A02G0842	Gorai.005G100200	Development	development.unspecified	highly similar to ( 585) AT4G24220 | Symbols: VEP1, AWI31 | VEP1 (VEIN PATTERNING 1); binding / catalytic | chr4:12565219-12566474 FORWARDmoderately similar to ( 432) loc_os03g32170 12003.m08461 protein progesterone 5-beta-reductase, putative, expressed no original description	AT4G24220.1	AWI31,VEP1	NAD(P)-binding Rossmann-fold superfamily protein	15.21	4	0.559568		1		0.91135	16.9	3	4	0.0098	6.18724	5.26528	4.4006	4.78332	1.33292	0.137643	-0.98337	-0.4872	1.78663	0.481961	21.121	0.505797	72.8692	2.51912	27.5373	0.713408	38.4598	1.10011	3.45009	1.39664	5.41	1.5	2.24831	0.68297	1	0	1	0.5
Gh_D05G2300	Gorai.009G252900	Not assigned	not assigned.unknown	no original description	AT5G09805.1	IDL3	inflorescence deficient in abscission (IDA)-like 3	1.3	4	24.041		1		0.990036	27.89	3	4	0.0038	4.2697	-6.69315	2.48491	0.693147	0.847638	-1.42936	0.476935	0.104784	1.78479	-7.38629	5.59798	1.39178	19.2889	1.79955	1.61681	1.07533	0.00966409	0.371296	3.44568	0.00597727	7.1	-0.32	2.68111	0.117297	1	0	1	0.5
Gh_D09G0986	Gorai.006G117500	Secondary metabolism	secondary metabolism.N misc.alkaloid-like	highly similar to ( 590) AT1G08470 | Symbols: | strictosidine synthase family protein | chr1:2682262-2683977 REVERSEweakly similar to ( 153) STSY_CATRO Strictosidine synthase precursor (EC 4.3.3.2) - Catharanthus roseus (Rosy periwinkle) (Madagascar periwinkle)highly similar to ( 504) loc_os03g53950 12003.m10360 protein strictosidine synthase precursor, putative, expressedStr_synth no original de…	AT1G08470.1	SSL3	strictosidine synthase-like 3	87.98	4	0.830719		1		0.981566	156.53	3	4	0.0001	9.85886	8.27665	8.0748	7.61431	1.43815	-0.18404	-0.39099	-0.86312	1.78405	0.662337	269.624	0.762606	928.563	2.70974	195.946	0.549762	310.113	0.880235	3.44392	1.58264	14.11	3.65	3.83405	1.66291	1	0	1	0.5
Gh_D07G1124	Gorai.001G126900	Secondary metabolism	secondary metabolism.N misc.alkaloid-like	highly similar to ( 582) AT1G08470 | Symbols: | strictosidine synthase family protein | chr1:2682262-2683977 REVERSEweakly similar to ( 164) STSY_CATRO Strictosidine synthase precursor (EC 4.3.3.2) - Catharanthus roseus (Rosy periwinkle) (Madagascar periwinkle)moderately similar to ( 499) loc_os03g53950 12003.m10360 protein strictosidine synthase precursor, putative, expressedStr_synth no origina…	AT1G08470.1	SSL3	strictosidine synthase-like 3	3.4	4	4.21484		1		0.839787	11.25	3	4	0.0203	4.08598	-0.69315	2.30259	0.916295	1.1973	-1.1545	0.319695	-0.3625	1.78339	-1.60944	4.93341	1.24807	16.9825	2.2931	1.88726	0.777816	0.618502	0.449222	3.44234	0.327724	4	-0.8	1.7925	0.327563	1	0	1	0.5
Gh_A08G0299	Gorai.004G044000	RNA	RNA.regulation of transcription.MYB domain transcription factor family	moderately similar to ( 211) AT1G22640 | Symbols: ATMYB3, MYB3 | MYB3 (MYB DOMAIN PROTEIN 3); DNA binding / transcription factor | chr1:8006289-8007219 FORWARDmoderately similar to ( 209) MYB38_MAIZE Myb-related protein Zm38 - Zea mays (Maize)moderately similar to ( 211) loc_os09g36730 12009.m06622 protein myb-related protein Hv1, putative, expressed no original description	AT1G22640.1	ATMYB3,MYB3	myb domain protein 3	23.67	4	2.44747		1		0.947212	29.83	3	4	0.0034	6.88908	3.98898	5.11199	3.06815	1.29186	-0.4716	0.211266	-1.03153	1.77709	0.920835	34.5829	1.1577	118.528	2.44844	8.38697	0.489191	15.8783	0.721164	3.42735	1.89321	6.15	1.05	2.4515	0.452054	1	0	1	0.5
Gh_A12G1117	Gorai.008G138000	Minor carbohydrates	minor CHO metabolism.raffinose family.stachyose synthases	nearly identical (1070) AT4G01970 | Symbols: AtSTS | AtSTS (Arabidopsis thaliana stachyose synthase); galactinol-raffinose galactosyltransferase/ hydrolase, hydrolyzing O-glycosyl compounds | chr4:854073-856953 REVERSEnearly identical (1197) STSYN_PEA Stachyose synthase precursor (EC 2.4.1.67) (Galactinol--raffinose galactosyltransferase) - Pisum sativum (Garden pea)highly similar to ( 507) loc_o…	AT4G01970.1	AtSTS,STS	stachyose synthase	6.35	4	3.36669		1		0.95504	113.93	3	4	0.0002	7.02776	2.74116	5.25227	3.38439	1.25283	-0.96052	0.336075	-0.62839	1.77548	-0.64323	38.1146	1.26232	130.487	2.38309	10.4425	0.646898	6.68609	0.513872	3.42353	0.640279	12.73	-1.15	3.65917	0.503098	1	0	1	0.5
Gh_D03G0958	Gorai.003G106700	Not assigned	not assigned.unknown	moderately similar to ( 204) AT4G12690 | Symbols: | unknown protein | chr4:7480896-7481753 FORWARDmoderately similar to ( 219) loc_os01g68140 12001.m12917 protein expressed proteinDUF868 no original description	AT4G12690.1	0	Plant protein of unknown function (DUF868)	2.17	4	4.37236		1		0.93165	22.58	3	4	0.0057	4.44852	0.000985	2.67415	3.22e-06	1.22382	-0.81658	0.40979	-0.81703	1.77437	0.000982	6.38262	1.32849	21.8342	2.33564	1	0.567609	1.00068	0.567786	3.42088	1.00068	6	0	2.41061	0.000217205	1	0	1	0.5
Gh_A10G0139	Gorai.010G179100	Protein	protein.postranslational modification	nearly identical (1817) AT1G61850 | Symbols: | galactolipase/ phospholipase | chr1:22856317-22862225 FORWARDhighly similar to ( 835) loc_os07g33670 12007.m07626 protein patatin-like phospholipase family protein, expressedPatatin no original description	AT1G61850.2	0	phospholipases;galactolipases	0.81	4	0.503669		1		0.922079	12.27	3	4	0.0174	3.27714	2.67415	1.50408	2.48491	1.07606	0.25687	-1.33271	-0.00022	1.77307	0.189241	2.83643	0.397022	9.69436	2.10827	5.59799	0.999848	6.38262	1.19488	3.4178	1.14016	5.45	0.76	2.25895	0.310113	1	0	1	0.5
Gh_A11G1616	Gorai.007G194700	Hormone metabolism	hormone metabolism.ethylene.synthesis-degradation	highly similar to ( 598) AT3G51240 | Symbols: F3H, TT6, F3H | F3H (FLAVANONE 3-HYDROXYLASE); naringenin 3-dioxygenase | chr3:19025409-19026658 FORWARDhighly similar to ( 590) FL3H_VITVI Naringenin,2-oxoglutarate 3-dioxygenase (EC 1	AT3G51240.1	F3\'H,F3H,TT6	flavanone 3-hydroxylase	150.5	4	0.739931		1		0.928865	49.87	3	4	0.0013	9.28024	7.6953	7.51996	7.32845	1.47886	-0.29112	-0.48693	-0.70081	1.76028	0.366858	183.542	0.713542	621.771	2.78728	160.724	0.615227	207.261	0.817267	3.38763	1.28954	8.05	1.27	2.88845	0.563151	1	0	1	0.5
Gh_D12G1213	Gorai.008G134900	Transport	transport.ABC transporters and multidrug resistance systems	nearly identical (1696) AT2G47000 | Symbols: MDR4, PGP4, ABCB4, ATPGP4 | ABCB4 (ATP BINDING CASSETTE SUBFAMILY B4); ATPase, coupled to transmembrane movement of substances / xenobiotic-transporting ATPase | chr2:19310008-19314750 REVERSEhighly similar to ( 926) MDR_ORYSA Putative multidrug resistance protein (P-glycoprotein) - Oryza sativa (Rice)nearly identical (1602) loc_os01g18670 12001.m08406…	AT2G47000.1	ABCB4,ATPGP4,MDR4,PGP4	ATP binding cassette subfamily B4	29.13	4	2.07905		1		0.872114	21.21	3	4	0.0064	6.71599	4.28359	4.97673	3.2581	1.31143	-0.36098	0.1156	-1.06606	1.73926	1.02549	31.4881	1.08343	105.127	2.48188	9.5672	0.477622	19.4755	0.778635	3.33863	2.03565	5.06	1.18	2.14416	0.515689	1	0	1	0.5
Gh_D13G2458	Gorai.013G271700	Miscellaneous enzyme families	misc.cytochrome P450	highly similar to ( 756) AT2G30490 | Symbols: ATC4H, C4H, CYP73A5 | C4H (CINNAMATE-4-HYDROXYLASE); trans-cinnamate 4-monooxygenase | chr2:12993861-12995683 REVERSEhighly similar to ( 799) TCMO_CATRO Trans-cinnamate 4-monooxygenase (EC 1.14.13.11) (Cinnamic acid 4-hydroxylase) (CA4H) (C4H) (P450C4H) (Cytochrome P450 73) - Catharanthus roseus (Rosy periwinkle) (Madagascar periwinkle)highly similar …	AT2G30490.1	ATC4H,C4H,CYP73A5,REF3	cinnamate-4-hydroxylase	179.67	4	1.01591		1		0.905559	22.97	3	4	0.0055	8.61187	6.75984	6.87317	6.22357	1.44282	-0.34485	-0.23547	-0.8625	1.7387	0.536275	117.227	0.849408	391.228	2.71852	74.7275	0.549999	108.372	0.78739	3.33734	1.45022	5.26	1.01	2.20328	0.431972	1	0	1	0.5
Gh_D10G1845	Gorai.011G207000	Miscellaneous enzyme families	misc.cytochrome P450	highly similar to ( 822) AT2G30490 | Symbols: ATC4H, C4H, CYP73A5 | C4H (CINNAMATE-4-HYDROXYLASE); trans-cinnamate 4-monooxygenase | chr2:12993861-12995683 REVERSEhighly similar to ( 882) TCMO_SOYBN Trans-cinnamate 4-monooxygenase (EC 1.14.13.11) (Cinnamic acid 4-hydroxylase) (CA4H) (C4H) (P450C4H) (Cytochrome P450 73) - Glycine max (Soybean)highly similar to ( 728) loc_os01g60450 12001.m12173 pr…	AT2G30490.1	ATC4H,C4H,CYP73A5,REF3	cinnamate-4-hydroxylase	953.07	4	0.694395		1		0.97956	69.61	3	4	0.0007	11.5181	10.2075	9.77951	9.50867	1.41963	-0.05157	-0.53201	-0.83605	1.73856	0.698826	878.872	0.691591	2932.81	2.67516	728.44	0.560175	1182.39	0.964886	3.33702	1.62318	9.76	3.04	3.20993	1.41443	1	0	1	0.5
Gh_A13G1767	Gorai.009G217500	Development	development.unspecified	highly similar to ( 507) AT4G24220 | Symbols: VEP1, AWI31 | VEP1 (VEIN PATTERNING 1); binding / catalytic | chr4:12565219-12566474 FORWARDmoderately similar to ( 388) loc_os03g32170 12003.m08461 protein progesterone 5-beta-reductase, putative, expressed no original description	AT4G24220.1	AWI31,VEP1	NAD(P)-binding Rossmann-fold superfamily protein	3.08	4	0.955317		1		0.907222	14.02	3	4	0.0137	4.08598	4.70048	2.35141	4.00733	0.298027	0.909149	-1.42699	0.219817	1.73457	0.693147	5.10323	0.371906	16.9825	1.22946	16.0815	1.16459	26.0007	1.87794	3.32779	1.61681	4.17	3.38	1.85413	1.55631	1	0	1	0.5
Gh_A05G2556	Gorai.009G314200	Amino acid metabolism	amino acid metabolism.synthesis.aromatic aa.chorismate.chorismate synthase	highly similar to ( 660) AT1G48850 | Symbols: EMB1144 | EMB1144 (embryo defective 1144); chorismate synthase | chr1:18065399-18067956 REVERSEhighly similar to ( 592) loc_os03g14990 12003.m06936 protein chorismate synthase 2, chloroplast precursor, putative, expressedChorismate_synt PRK05382 AroC PRK12463 no original description	AT1G48850.1	EMB1144	chorismate synthase, putative / 5-enolpyruvylshikimate-3-phosphate phospholyase, putative	32.19	4	1.15845		1		0.997139	165.31	3	4	0.0001	8.82644	6.41918	7.09838	6.31536	1.43132	-0.64232	-0.05725	-0.73175	1.72806	0.103822	137.033	0.961094	453.966	2.69694	79.6365	0.602173	85.5787	0.640682	3.31283	1.07462	13.81	0.44	3.79733	0.166363	1	0	1	0.5
Gh_A01G1684	Gorai.002G231200	Not assigned	not assigned.unknown	weakly similar to ( 194) AT4G24380 | Symbols: | unknown protein | chr4:12612554-12613310 FORWARDmoderately similar to ( 343) loc_os07g48770 12007.m09087 protein expressed proteinFSH1 no original description	AT4G24380.1	0	0	68.86	4	1.95115		1		0.989395	79.27	3	4	0.0005	8.90089	6.03787	7.17587	5.50939	1.32927	-0.57847	0.179824	-0.93062	1.72502	0.528483	144.595	1.13275	478.008	2.51276	45.5503	0.524633	65.7023	0.669674	3.30584	1.44241	9.79	1.12	3.21527	0.488967	1	0	1	0.5
Gh_D13G0275	Gorai.013G030300	Amino acid metabolism	amino acid metabolism.degradation.aromatic aa.tyrosine	highly similar to ( 578) AT2G22250 | Symbols: ATAAT, AAT, MEE17 | aminotransferase class I and II family protein | chr2:9458011-9460297 REVERSEhighly similar to ( 580) loc_os01g65090 12001.m42770 protein aspartate aminotransferase, putative, expressedPRK05794 PRK07367 PRK07543 COG0436 PRK07212 PRK06107 PRK06507 PRK06056 PRK08069 PRK08443 PRK06575 PRK07682 PRK08362 PRK07310 PRK06375 PRK05764 PRK07…	AT2G22250.2	AAT,ATAAT,MEE17	aspartate aminotransferase	170.56	4	1.3732		1		0.912221	23.29	3	4	0.0054	8.53719	6.14847	6.81347	5.82747	1.41082	-0.56512	-0.01504	-0.83065	1.72373	0.320999	112.475	0.989629	371.493	2.65889	56.7864	0.562276	70.9373	0.675899	3.30288	1.2492	5.19	0.49	2.18214	0.186177	1	0	1	0.5
Gh_D09G1401	Gorai.006G166000	Secondary metabolism	secondary metabolism.phenylpropanoids.lignin biosynthesis.PAL	nearly identical (1226) AT2G37040 | Symbols: pal1, ATPAL1 | pal1 (Phe ammonia lyase 1); phenylalanine ammonia-lyase | chr2:15557602-15560237 REVERSEnearly identical (1246) PAL1_TOBAC Phenylalanine ammonia-lyase (EC 4.3.1.5) - Nicotiana tabacum (Common tobacco)nearly identical (1106) loc_os02g41650 12002.m33781 protein phenylalanine ammonia-lyase, putative, expressedPAL PAL-HAL HutH PRK09367 no or…	AT2G37040.1	ATPAL1,PAL1	PHE ammonia lyase 1	26.02	4	1.4363		1		0.991213	67.61	3	4	0.0007	7.74911	4.66814	6.03069	5.61313	1.34533	-1.04527	0.011964	-0.31203	1.71842	-0.94498	65.3758	1.00833	215.136	2.54088	48.9463	0.805508	25.4245	0.484554	3.29076	0.519436	8.95	-2.29	3.06412	1.07859	1	0	1	0.5
Gh_A05G1647	Gorai.009G200600	Secondary metabolism	secondary metabolism.flavonoids.dihydroflavonols.dihydroflavonol 4-reductase	highly similar to ( 525) AT5G42800 | Symbols: DFR, TT3, M318 | DFR (DIHYDROFLAVONOL 4-REDUCTASE); dihydrokaempferol 4-reductase | chr5:17164296-17165864 REVERSEhighly similar to ( 567) DFRA_VITVI Dihydroflavonol-4-reductase (EC 1.1.1.219) (DFR) (Dihydrokaempferol 4-reductase) - Vitis vinifera (Grape)moderately similar to ( 333) loc_os01g44260 12001.m10683 protein dihydroflavonol-4-reductase, puta…	AT5G42800.1	DFR,M318,TT3	dihydroflavonol 4-reductase	68.83	4	1.5082		1		0.988607	393.02	3	4	<.0001	10.4831	8.29167	8.76562	7.3327	1.33808	-0.32344	0.035901	-1.05054	1.71746	0.958976	435.224	1.0252	1431.26	2.52815	161.199	0.482787	313.359	0.799162	3.28856	1.94393	21.58	5.44	4.56444	2.25505	1	0	1	0.5
Gh_D09G2167	Gorai.006G247500	Cell wall	cell wall.cellulose synthesis.cellulose synthase	moderately similar to ( 426) AT1G55850 | Symbols: ATCSLE1, CSLE1 | ATCSLE1; cellulose synthase/ transferase, transferring glycosyl groups | chr1:20876752-20879414 FORWARDmoderately similar to ( 423) loc_os09g30120 12009.m22001 protein CSLE1 - cellulose synthase-like family E, expressedCellulose_synt no original description	AT4G24000.1	ATCSLG2,CSLG2	cellulose synthase like G2	83.28	4	4.28812		1		0.980685	11.97	3	4	0.0182	7.4668	3.43399	5.75574	2.60269	1.19729	-0.6234	0.424804	-0.9987	1.71106	0.831297	54.032	1.34239	176.901	2.29309	6.07419	0.500451	10.8077	0.649139	3.27401	1.77928	4.34	0.4	1.9111	0.14694	1	0	1	0.5
Gh_A11G3082	Gorai.007G152500	Cell wall	cell wall.degradation.pectate lyases and polygalacturonases	highly similar to ( 629) AT3G07010 | Symbols: | pectate lyase family protein | chr3:2212973-2216306 REVERSEmoderately similar to ( 380) PEL_LILLO Pectate lyase precursor (EC 4.2.2.2) - Lilium longiflorum (Trumpet lily)highly similar to ( 618) loc_os04g05050 12004.m35243 protein pectate lyase 8 precursor, putative, expressedAmb_all Pec_lyase_C PelB no original description	AT4G13710.1	0	Pectin lyase-like superfamily protein	7.67	4	1.81801		1		0.928897	12.82	3	4	0.0161	4.86368	1.70476	3.157	2.14007	1.35171	-0.89882	0.135809	-0.58869	1.70668	-0.43531	8.91974	1.09871	29.1148	2.55214	4.40782	0.664946	3.25974	0.536325	3.26409	0.739535	3.89	-0.41	1.75133	0.151603	1	0	1	0.5
Gh_D03G1708	Gorai.003G090700	Signalling	signalling.calcium	moderately similar to ( 301) AT5G04170 | Symbols: | calcium-binding EF hand family protein | chr5:1145579-1147519 FORWARDmoderately similar to ( 319) loc_os12g04240 12012.m26827 protein grancalcin, putative, expressed no original description	AT3G10300.3	0	Calcium-binding EF-hand family protein	9.71	4	0.472828		1		0.922156	18.6	3	4	0.0082	5.87633	4.72295	4.17439	4.77491	1.38692	-0.23021	-0.99935	-0.15736	1.70195	-0.05196	18.0558	0.500225	58.7426	2.6152	27.3774	0.896664	26.4089	0.852511	3.2534	0.964625	5.73	-0.18	2.33714	0.0622168	1	0	1	0.5
Gh_D05G3472	Gorai.009G433500	Not assigned	not assigned.unknown	no original description	0	0	0	1.85	4	3.45996		1		0.965318	107.31	3	4	0.0003	5.76048	1.50412	4.06044	1.94591	1.23747	-0.91877	0.376249	-0.69496	1.70003	-0.44179	16.6846	1.29796	54.2097	2.35785	3.85281	0.617726	2.83651	0.52896	3.24909	0.736219	12.39	-0.76	3.61314	0.310711	1	0	1	0.5
Gh_A11G0082	Gorai.007G010200	RNA	RNA.regulation of transcription.AP2/EREBP, APETALA2/Ethylene-responsive element binding protein family	weakly similar to ( 105) AT5G52020 | Symbols: | AP2 domain-containing protein | chr5:21124192-21124890 REVERSEvery weakly similar to (93.2) loc_os02g45420 12002.m09579 protein ap2/EREBP transcription factor, putative, expressedAP2 AP2 no original description	AT5G52020.1	0	Integrase-type DNA-binding superfamily protein	6.3	4	4.18576		1		0.8877	21.03	3	4	0.0065	5.33754	0.406998	3.63759	2.35182	1.15501	-1.21384	0.338282	-0.27946	1.69995	-1.94483	12.4458	1.26425	40.4351	2.22687	5.1047	0.823899	1.32592	0.43112	3.24889	0.259746	5.43	-1.26	2.25364	0.557114	1	0	1	0.5
Gh_D04G0629	Gorai.012G074100	Miscellaneous enzyme families	misc.UDP glucosyl and glucoronyl transferases	moderately similar to ( 231) AT1G22360 | Symbols: AtUGT85A2 | AtUGT85A2 (UDP-glucosyl transferase 85A2); UDP-glycosyltransferase/ glucuronosyltransferase/ transferase, transferring glycosyl groups | chr1:7895068-7897527 REVERSEweakly similar to ( 135) UFOG_SOLME Anthocyanidin 3-O-glucosyltransferase (EC 2.4.1.115) (Flavonol 3-O-glucosyltransferase) (UDP-glucose flavonoid 3-O-glucosyltransferase) …	AT1G22360.1	AtUGT85A2,UGT85A2	UDP-glucosyl transferase 85A2	1.58	4	3.61838		1		0.907503	26.57	3	4	0.0042	4.20469	0.000985	2.52573	0.405468	1.23684	-0.91121	0.378904	-0.70453	1.67896	-0.40448	5.75864	1.30035	18.4391	2.35681	1.32452	0.613642	1.00068	0.531739	3.20198	0.755507	6.13	-0.35	2.44579	0.129532	1	0	1	0.5
Gh_A13G0993	Gorai.013G137400	Not assigned	not assigned.unknown	no original description	0	0	0	2.5	4	3.60203		1		0.88644	18.19	3	4	0.0085	4.2697	0.000985	2.6027	0.693162	1.23232	-0.97974	0.368475	-0.62105	1.667	-0.69218	6.0742	1.29099	19.2889	2.34945	1.61682	0.650198	1.00068	0.507071	3.17554	0.618919	5.02	-0.51	2.1327	0.193989	1	0	1	0.5
Gh_D12G1452	Gorai.008G159900	TCA	TCA / org transformation.other organic acid transformatons.atp-citrate lyase	highly similar to ( 721) AT1G10670 | Symbols: ACLA-1 | ACLA-1; ATP citrate synthase | chr1:3535787-3538098 FORWARDhighly similar to ( 679) loc_os11g47330 12011.m28910 protein ATP-citrate synthase, putative, expressedSucC sucC no original description	AT1G10670.1	ACLA-1	ATP-citrate lyase A-1	88.18	4	0.704258		1		0.881032	19.16	3	4	0.0078	7.8538	6.45521	6.18826	5.95972	1.4569	-0.18692	-0.50068	-0.7693	1.66553	0.495495	72.9211	0.706774	231.328	2.74518	62.2377	0.586702	87.7429	0.878479	3.17231	1.4098	5.08	1.16	2.1488	0.506812	1	0	1	0.5
Gh_Sca013434G01	Gorai.013G121000	Hormone metabolism	hormone metabolism.auxin.induced-regulated-responsive-activated	moderately similar to ( 384) AT1G60690 | Symbols: | aldo/keto reductase family protein | chr1:22349892-22351668 REVERSEmoderately similar to ( 360) A115_TOBAC Auxin-induced protein PCNT115 - Nicotiana tabacum (Common tobacco)moderately similar to ( 493) loc_os10g28320 12010.m22021 protein auxin-induced protein PCNT115, putative, expressedTas Aldo_ket_red ARA1 COG4989 PRK10376 COG1453 PRK10625 PRK…	AT1G60690.1	0	NAD(P)-linked oxidoreductase superfamily protein	29.74	4	0.430884		1		0.964117	48.52	3	4	0.0013	8.06432	7.24351	6.40357	6.92117	1.30165	0.122626	-1.08388	-0.3404	1.66075	0.322348	84.658	0.471758	267.672	2.46511	121.193	0.789822	151.536	1.08871	3.1618	1.25036	9.7	2.03	3.19964	0.948292	1	0	1	0.5
Gh_D02G2199	Gorai.005G249300	Hormone metabolism	hormone metabolism.auxin.induced-regulated-responsive-activated	weakly similar to ( 172) AT4G34760 | Symbols: | auxin-responsive family protein | chr4:16582471-16582794 REVERSEvery weakly similar to (87.4) ARG7_PHAAU Indole-3-acetic acid-induced protein ARG7 - Phaseolus aureus (Mung bean) (Vigna radiata)weakly similar to ( 108) loc_os02g24700 12002.m07617 protein OsSAUR8 - Auxin-responsive SAUR gene family member, expressedAuxin_inducible no original descript…	AT4G34760.1	0	SAUR-like auxin-responsive protein family	0.88	4	20.0679		1		0.973341	13.96	3	4	0.0138	3.157	0	1.50408	-6.69315	0.848326	0.117589	0.465731	-1.43165	1.65292	6.69315	2.83643	1.38102	8.91973	1.80041	0.00966409	0.370707	1	1.08492	3.1447	103.476	4.83	0.35	2.07346	0.130173	1	0	1	0.5
Gh_D10G2107	Gorai.011G240200	Amino acid metabolism	amino acid metabolism.synthesis.aromatic aa.chorismate.chorismate synthase	highly similar to ( 674) AT1G48850 | Symbols: EMB1144 | EMB1144 (embryo defective 1144); chorismate synthase | chr1:18065399-18067956 REVERSEhighly similar to ( 620) loc_os03g14990 12003.m06936 protein chorismate synthase 2, chloroplast precursor, putative, expressedChorismate_synt PRK05382 AroC PRK12463 no original description	AT1G48850.1	EMB1144	chorismate synthase, putative / 5-enolpyruvylshikimate-3-phosphate phospholyase, putative	19.66	4	0.727707		1		0.982599	191.54	3	4	<.0001	8.57102	6.79234	6.91968	6.5841	1.4827	-0.46471	-0.32529	-0.69271	1.65133	0.208244	121.069	0.798138	380.306	2.79471	95.9427	0.618691	110.841	0.724617	3.14124	1.15528	15.35	1.33	3.9784	0.593304	1	0	1	0.5
Gh_A07G1795	Gorai.001G229300	Hormone metabolism	hormone metabolism.auxin.induced-regulated-responsive-activated	moderately similar to ( 495) AT3G25290 | Symbols: | auxin-responsive family protein | chr3:9208955-9210353 FORWARDmoderately similar to ( 369) loc_os08g41280 12008.m08106 protein membrane protein, putative, expressedDUF568 B561 no original description	AT3G25290.1	0	Auxin-responsive family protein	107.03	4	0.999107		1		0.943854	30.57	3	4	0.0032	8.36881	6.08336	6.71841	6.22654	1.4487	-0.73022	-0.12477	-0.59371	1.6504	-0.14318	105.304	0.91715	330.569	2.72961	74.8815	0.662637	67.8069	0.602812	3.1392	0.905523	5.94	-0.3	2.39604	0.108386	1	0	1	0.5
Gh_D05G2248	Gorai.009G247400	Stress	stress.abiotic.heat	moderately similar to ( 233) AT1G11040 | Symbols: | DNAJ chaperone C-terminal domain-containing protein | chr1:3679225-3680924 REVERSEvery weakly similar to (82.4) DNJH_CUCSA DnaJ protein homolog (DNAJ-1) - Cucumis sativus (Cucumber)weakly similar to ( 196) loc_os01g65480 12001.m12659 protein dnaJ protein homolog 1, putative, expressedDnaJ no original description	AT1G11040.1	0	HSP40/DnaJ peptide-binding protein	5.08	4	0.54143		1		0.83773	8.63	3	4	0.032	4.47164	3.61092	2.83322	3.06805	1.34126	0.158036	-0.91106	-0.58824	1.63842	0.542865	7.12662	0.531794	22.1869	2.53372	8.38641	0.665154	12.2178	1.11577	3.11325	1.45686	3.88	1.26	1.74746	0.556546	1	0	1	0.5
Gh_A12G0903	Gorai.008G111700	Not assigned	not assigned.unknown	weakly similar to ( 142) AT2G44600 | Symbols: | unknown protein | chr2:18408845-18409786 FORWARDweakly similar to ( 103) loc_os02g46420 12002.m09679 protein transposon protein, putative, unclassified, expressed no original description	AT2G44600.1	0	0	2.43	4	3.14296		1		0.978138	24.41	3	4	0.0049	4.52721	0.916291	2.89037	0.405468	1.23684	-0.66983	0.372544	-0.93956	1.63684	0.510823	7.41462	1.29463	23.0582	2.35682	1.32452	0.521392	1.88726	0.628581	3.10983	1.42486	5.77	0.45	2.34802	0.16958	1	0	1	0.5
Gh_A02G0165	Gorai.005G022500	Protein	protein.degradation.cysteine protease	very weakly similar to (86.3) AT2G31980 | Symbols: | cysteine proteinase inhibitor-related | chr2:13609246-13609770 REVERSEvery weakly similar to (87.4) loc_os01g68660 12001.m12968 protein cysteine proteinase inhibitor B, putative, expressed no original description	AT2G31980.1	AtCYS2,CYS2	PHYTOCYSTATIN 2	135.01	4	1.31848		1		0.821671	12.87	3	4	0.016	7.74868	5.09681	6.11257	5.78844	1.38943	-0.96938	-0.06587	-0.35418	1.6361	-0.69162	69.194	0.955369	215.072	2.61975	55.2705	0.782314	34.2211	0.510726	3.10825	0.619156	3.87	-0.88	1.74528	0.367323	1	0	1	0.5
Gh_D11G1775	Gorai.007G194700	Hormone metabolism	hormone metabolism.ethylene.synthesis-degradation	highly similar to ( 598) AT3G51240 | Symbols: F3H, TT6, F3H | F3H (FLAVANONE 3-HYDROXYLASE); naringenin 3-dioxygenase | chr3:19025409-19026658 FORWARDhighly similar to ( 590) FL3H_VITVI Naringenin,2-oxoglutarate 3-dioxygenase (EC 1	AT3G51240.1	F3\'H,F3H,TT6	flavanone 3-hydroxylase	148.49	4	1.54091		1		0.997718	107.23	3	4	0.0003	9.01207	10.3874	7.37994	9.9895	-0.13452	0.892398	-1.35319	0.595313	1.63213	0.397874	166.565	0.391426	516.302	0.910973	1016.58	1.5108	1339.41	1.85626	3.0997	1.31757	6.94	5.27	2.64443	2.20748	1	0	1	0.5
Gh_A10G1534	Gorai.011G200100	TCA	TCA / org transformation.other organic acid transformatons.atp-citrate lyase	nearly identical (1141) AT5G49460 | Symbols: ACLB-2 | ACLB-2 (ATP CITRATE LYASE SUBUNIT B 2); ATP citrate synthase | chr5:20055048-20058195 FORWARDweakly similar to ( 107) SUCA_ORYSA Probable succinyl-CoA ligase [GDP-forming] subunit alpha, mitochondrial precursor (EC 6.2.1.4) (Succinyl-CoA synthetase subunit alpha) (SCS-alpha) - Oryza sativa (Rice)nearly identical (1141) loc_os01g19450 12001.m42…	AT5G49460.1	ACLB-2	ATP citrate lyase subunit B 2	98.69	4	0.411002		1		0.940751	25.9	3	4	0.0044	8.88758	8.27805	7.25947	8.14526	1.10923	0.201684	-1.31489	0.003975	1.62812	0.132788	153.221	0.401956	473.619	2.1573	283.118	1.00276	310.413	1.15004	3.09109	1.09641	7.99	0.81	2.87593	0.334236	1	0	1	0.5
Gh_A06G0600	Gorai.010G078800	Not assigned	not assigned.unknown	moderately similar to ( 284) AT2G35680 | Symbols: | dual specificity protein phosphatase family protein | chr2:14997004-14998590 REVERSEmoderately similar to ( 313) loc_os01g53710 12001.m97539 protein protein-tyrosine phosphatase mitochondrial 1, mitochondrial precursor, putative, expressedDSPc PRK12361 no original description	AT5G56610.1	0	Phosphotyrosine protein phosphatases superfamily protein	4.85	4	1.00748		1		0.993136	247.56	3	4	<.0001	7.36645	5.20675	5.74462	4.96634	1.43036	-0.56856	-0.07073	-0.79107	1.62183	0.240406	53.6171	0.952156	165.014	2.69515	31.2621	0.577915	36.9307	0.674289	3.07764	1.18132	16.82	1.38	4.13556	0.62215	1	0	1	0.5
Gh_D01G1885	Gorai.002G219400	Lipid metabolism	lipid metabolism.FA synthesis and FA elongation.Acetyl CoA Carboxylation.homomeric Enzyme	nearly identical (3802) AT1G36160 | Symbols: ACC1, AT-ACC1, EMB22, GK, PAS3 | ACC1 (ACETYL-COENZYME A CARBOXYLASE 1); acetyl-CoA carboxylase | chr1:13534196-13543773 FORWARDmoderately similar to ( 210) MCCA_ORYSA Methylcrotonoyl-CoA carboxylase subunit alpha, mitochondrial precursor (EC 6.4.1.4) (3-methylcrotonyl-CoA carboxylase 1) (MCCase subunit alpha) (3-methylcrotonyl-CoA:carbon dioxide ligas…	AT1G36160.1	ACC1,AT-ACC1,EMB22,GK,PAS3	acetyl-CoA carboxylase 1	303.66	4	1.00567		1		0.911161	31.38	3	4	0.0031	9.45978	7.53451	7.84031	7.0859	1.43107	-0.43098	-0.13522	-0.86487	1.61946	0.448611	229.176	0.910531	704.168	2.69647	135.853	0.549096	185.402	0.741758	3.0726	1.36473	6.05	0.98	2.42487	0.418884	1	0	1	0.5
Gh_D10G2276	Gorai.013G137200	Amino acid metabolism	amino acid metabolism.synthesis.glutamate family.arginine.acetylglutamate kinase	moderately similar to ( 387) AT3G57560 | Symbols: | aspartate/glutamate/uridylate kinase family protein | chr3:21311164-21312207 REVERSEmoderately similar to ( 354) loc_os04g46460 12004.m35181 protein acetylglutamate kinase, putative, expressedAAK_NAGK-C AAK_NAGK-like PRK00942 ArgB PRK05279 AAK_NAGS-ABP AA_kinase AAK_NAGK-NC AAK_NAGK-UC AAK_NAGK-fArgBP AAK PRK04531 no original description	AT3G57560.1	NAGK	N-acetyl-l-glutamate kinase	2.46	4	0.608963		1		0.848277	9.49	3	4	0.0272	3.97029	3.89182	2.35141	2.97041	0.868617	0.767533	-1.21676	-0.41939	1.61888	0.921406	5.10323	0.430248	15.6739	1.82591	7.83761	0.747741	14.8441	1.70236	3.07137	1.89396	4.32	3.11	1.90637	1.44315	1	0	1	0.5
Gh_D02G1326	Gorai.005G148800	Not assigned	not assigned.unknown	no original description	0	0	0	2.87	4	0.402562		1		0.954658	33.73	3	4	0.0027	5.41832	4.61016	3.80666	4.3631	1.29744	0.090499	-1.10947	-0.27847	1.61166	0.247059	13.9933	0.463464	42.7639	2.45792	20.579	0.824465	24.4228	1.06474	3.05603	1.18679	8.23	1.37	2.92588	0.61427	1	0	1	0.5
Gh_A09G1448	Gorai.006G171900	Not assigned	not assigned.unknown	moderately similar to ( 434) AT2G37660 | Symbols: | binding / catalytic/ coenzyme binding | chr2:15795481-15796977 REVERSEmoderately similar to ( 426) loc_os03g60740 12003.m10963 protein NAD-dependent epimerase/dehydratase, putative, expressed no original description	AT2G37660.1	0	NAD(P)-binding Rossmann-fold superfamily protein	12.22	4	0.475029		1		0.98114	151.05	3	4	0.0001	8.16764	7.23921	6.5582	6.66249	1.37071	0.111649	-0.8119	-0.67046	1.60944	0.576721	94.2355	0.569631	287.543	2.58597	101.3	0.628306	151.085	1.08046	3.05133	1.49146	15.78	5.22	4.02569	2.19242	1	0	1	0.5
Gh_D02G2331	Gorai.005G263000	Not assigned	not assigned.unknown	moderately similar to ( 356) AT1G50040 | Symbols: | unknown protein | chr1:18542236-18543823 FORWARDmoderately similar to ( 322) loc_os07g04150 12007.m04884 protein expressed proteinDUF1005 no original description	AT3G19680.1	0	Protein of unknown function (DUF1005)	5.09	4	0.632474		1		0.756135	9.49	3	4	0.0273	4.46014	3.3673	2.8622	2.89037	1.42598	-0.03709	-0.7133	-0.67559	1.59794	0.476924	7.27124	0.609923	22.0109	2.68697	7.41462	0.626076	10.3195	0.974619	3.02711	1.39177	3.82	1	1.72645	0.425251	1	0	1	0.5
Gh_A04G0030	Gorai.009G453000	Not assigned	not assigned.no ontology.BTB/POZ domain-containing protein	moderately similar to ( 494) AT1G55760 | Symbols: | BTB/POZ domain-containing protein | chr1:20847117-20848507 REVERSEmoderately similar to ( 410) loc_os08g38700 12008.m07854 protein BTB/POZ domain containing protein, expressedBTB no original description	AT1G55760.1	0	BTB/POZ domain-containing protein	8.91	4	0.692427		1		0.869865	19.28	3	4	0.0077	5.54518	3.86073	3.95125	3.80666	1.4962	-0.51323	-0.40525	-0.57772	1.59393	0.054065	15.4683	0.755105	46.6944	2.82098	13.9933	0.670022	14.5277	0.700652	3.01871	1.03819	4.96	0.12	2.11456	0.0419414	1	0	1	0.5
Gh_A01G0344	Gorai.002G050200	Not assigned	not assigned.unknown	highly similar to ( 512) AT1G53380 | Symbols: | unknown protein | chr1:19913341-19914702 REVERSEmoderately similar to ( 290) loc_os10g23220 12010.m21871 protein expressed proteinDUF641 no original description	AT1G53380.1	0	Plant protein of unknown function (DUF641)	6.16	4	1.91124		1		0.877289	18.82	3	4	0.008	5.04343	2.19722	3.44999	2.01539	1.33495	-0.70024	0.195556	-0.83026	1.59343	0.181833	10.9283	1.14517	32.9778	2.52266	4.04291	0.562428	4.58596	0.61547	3.01767	1.13432	4.65	0.21	2.01348	0.0735361	1	0	1	0.5
Gh_A05G1035	Gorai.009G125500	Not assigned	not assigned.unknown	no original description	0	0	0	2.47	4	4.45482		1		0.870036	18.97	3	4	0.0079	4.32413	1.38631	2.74084	-0.69315	1.12139	-0.26016	0.376827	-1.23806	1.58329	2.07945	6.68459	1.29848	20.0306	2.17557	0.618502	0.423942	2.61408	0.834995	2.99653	4.22648	5.11	1.25	2.15984	0.552865	1	0	1	0.5
Gh_D11G0753	Gorai.007G080800	Amino acid metabolism	amino acid metabolism.synthesis.aromatic aa.phenylalanine and tyrosine.chorismate mutase	moderately similar to ( 356) AT3G29200 | Symbols: CM1, ATCM1 | CM1 (CHORISMATE MUTASE 1); L-ascorbate peroxidase/ chorismate mutase | chr3:11164582-11166258 REVERSEmoderately similar to ( 308) loc_os01g55870 12001.m11743 protein chorismate mutase, chloroplast precursor, putative, expressed no original description	AT3G29200.1	ATCM1,CM1	chorismate mutase 1	15.86	4	0.816887		1		0.934269	44.35	3	4	0.0016	6.8809	4.93447	5.30081	4.86368	1.46876	-0.59399	-0.20576	-0.66902	1.58008	0.070794	39.4189	0.867082	117.857	2.76784	29.1148	0.628934	30.5791	0.662508	2.98987	1.05029	7.24	0.21	2.71311	0.0721403	1	0	1	0.5
Gh_D07G2384	Gorai.001G013600	Protein	protein.postranslational modification	moderately similar to ( 469) AT4G29810 | Symbols: ATMKK2, MKK2, MK1 | ATMKK2 (ARABIDOPSIS THALIANA MAP KINASE KINASE 2); MAP kinase kinase/ kinase | chr4:14593479-14595241 REVERSEmoderately similar to ( 381) M2K1_ORYSA Mitogen-activated protein kinase kinase 1 (EC 2.7.12.2) (MAP kinase kinase 1) (MAPKK1) (OsMEK1) - Oryza sativa (Rice)moderately similar to ( 423) loc_os06g05520 12006.m05280 protei…	AT4G29810.1	ATMKK2,MK1,MKK2	MAP kinase kinase 2	11.68	4	1.38404		1		0.911138	31.83	3	4	0.003	6.54247	6.16226	4.96284	3.87146	0.954552	0.641062	-0.34787	-1.24774	1.57963	2.2908	31.1864	0.785743	93.2138	1.93798	14.6361	0.421107	71.6186	1.55948	2.98893	4.89329	7.12	6.26	2.68602	2.47821	1	1	2	1
Gh_D02G0311	Gorai.005G035800	Nitrogen assimilation	N-metabolism.ammonia metabolism.glutamine synthetase	highly similar to ( 656) AT5G35630 | Symbols: GS2, GLN2, ATGSL1 | GS2 (GLUTAMINE SYNTHETASE 2); glutamate-ammonia ligase | chr5:13831220-13833239 FORWARDhighly similar to ( 700) GLNA4_PHAVU Glutamine synthetase leaf isozyme, chloroplast precursor (EC 6.3.1.2) (Isozyme delta) (Glutamate--ammonia ligase) - Phaseolus vulgaris (Kidney bean) (French bean)highly similar to ( 625) loc_os04g56400 12004.m…	AT5G35630.1	ATGSL1,GLN2,GS2	glutamine synthetase 2	29.34	4	1.15773		1		0.957576	15.33	3	4	0.0117	6.72683	6.29249	5.1475	4.21213	0.995451	0.613538	-0.39326	-1.21573	1.57934	2.08037	35.4446	0.761407	105.92	1.9937	18.5343	0.430555	78.3844	1.53001	2.98833	4.22915	4.92	4.21	2.10203	1.86601	1	1	2	1
Gh_Sca005920G01	Gorai.007G320800	Not assigned	not assigned.unknown	no original description	0	0	0	5.24	4	0.661902		1		0.838007	12.59	3	4	0.0166	4.90527	4.42485	3.33226	3.29584	1.13835	0.541122	-0.8171	-0.86237	1.57302	1.12901	10.0718	0.567582	29.9664	2.20129	9.82078	0.550048	21.4789	1.4551	2.97527	2.18709	4.68	3.15	2.02501	1.46254	1	0	1	0.5
Gh_D11G2355	Gorai.007G254200	Not assigned	not assigned.unknown	moderately similar to ( 433) AT3G04440 | Symbols: | unknown protein | chr3:1178718-1180537 FORWARDmoderately similar to ( 235) loc_os07g46240 12007.m08841 protein expressed proteinDUF580 no original description	AT3G04440.1	0	Plasma-membrane choline transporter family protein	3.35	4	0.41673		1		0.884647	9.94	3	4	0.0252	4.63473	4.15888	3.06805	3.96081	1.03551	0.309937	-1.35337	0.007919	1.56668	0.19807	8.38641	0.391377	24.8423	2.04984	15.5713	1.0055	17.8628	1.23965	2.96221	1.14716	5.1	0.82	2.15673	0.339575	1	0	1	0.5
Gh_A07G1360	Gorai.001G174600	Photosyntheis	PS.calvin cycle.transketolase	nearly identical (1220) AT2G45290 | Symbols: | transketolase, putative | chr2:18672737-18675589 FORWARDnearly identical (1216) TKTC_SOLTU Transketolase, chloroplast precursor (EC 2.2.1.1) (TK) - Solanum tuberosum (Potato)nearly identical (1215) loc_os06g04270 12006.m05156 protein transketolase, chloroplast precursor, putative, expressedTktA PRK05899 PRK12753 PRK12754 Transketolase_N TPP_TK COG395…	AT2G45290.1	0	Transketolase	43.69	4	0.391606		1		0.931067	17.39	3	4	0.0093	7.67253	7.13768	6.10925	6.8384	1.12396	0.303908	-1.27292	-0.15495	1.56328	0.299271	69.0346	0.413821	204.014	2.17945	114.437	0.898164	140.817	1.23448	2.95524	1.23052	6.45	1.48	2.52699	0.672719	1	0	1	0.5
Gh_A08G0507	Gorai.004G067000	Polyamine metabolism	polyamine metabolism.degradation.polyamin oxidase	highly similar to ( 717) AT5G13700 | Symbols: ATPAO1, APAO, PAO1 | ATPAO1 (ARABIDOPSIS THALIANA POLYAMINE OXIDASE 1); FAD binding / polyamine oxidase | chr5:4420222-4422974 REVERSEmoderately similar to ( 421) PAO_MAIZE Polyamine oxidase precursor (EC 1.5.3.11) - Zea mays (Maize)moderately similar to ( 402) loc_os09g20284 12009.m05235 protein polyamine oxidase precursor, putative, expressedAmino_o…	AT5G13700.1	APAO,ATPAO1,PAO1	polyamine oxidase 1	0.56	4	0.741372		1		0.968383	92.62	3	4	0.0004	4.30406	2.56495	2.74084	2.25129	1.46283	-0.43743	-0.24524	-0.78015	1.56323	0.313658	6.68459	0.843675	19.7539	2.75648	4.76109	0.582306	5.91734	0.738449	2.95514	1.24285	10.57	1.39	3.34316	0.624226	1	0	1	0.5
Gh_D07G0733	Gorai.001G082200	Stress	stress.biotic	highly similar to ( 929) AT5G15870 | Symbols: | glycosyl hydrolase family 81 protein | chr5:5182641-5184878 REVERSEhighly similar to ( 879) loc_os09g21210 12009.m05328 protein beta-glucan elicitor receptor, putative, expressedGlyco_hydro_81 ACF2 no original description	AT5G15870.1	0	glycosyl hydrolase family 81 protein	247.85	4	0.741533		1		0.877484	11.04	3	4	0.021	8.44688	7.4384	6.88602	6.42162	1.31834	0.16088	-0.47311	-1.00611	1.56086	1.01678	118.277	0.72041	348.95	2.49379	85.7237	0.497887	173.453	1.11797	2.95029	2.0234	3.99	1.94	1.78776	0.905774	1	0	1	0.5
Gh_A13G1085	Gorai.013G148900	Transport	transport.calcium	moderately similar to ( 488) AT1G55730 | Symbols: ATCAX5, CAX5 | ATCAX5; calcium:cation antiporter/ cation:cation antiporter | chr1:20831387-20833941 REVERSEmoderately similar to ( 449) CAX2_ORYSA Vacuolar cation/proton exchanger 2 (Ca(2+)/H(+) exchanger 2) (OsCAX2) - Oryza sativa (Rice)moderately similar to ( 449) loc_os03g27960 12003.m08120 protein vacuolar cation/proton exchanger 2, putative, …	AT3G13320.1	atcax2,CAX2	cation exchanger 2	1.31	4	1.83194		1		0.835682	22.94	3	4	0.0056	3.91202	0.695371	2.35137	2.80336	1.10185	-1.30677	-0.06676	0.271685	1.56065	-2.10799	5.1031	0.95478	15.0535	2.1463	6.98064	1.20722	1.6193	0.404225	2.94986	0.23197	5.67	-3.48	2.3224	1.59528	1	0	1	0.5
Gh_A11G1596	Gorai.007G192400	Amino acid metabolism	amino acid metabolism.synthesis.aromatic aa.chorismate.3-dehydroquinate synthase	highly similar to ( 614) AT5G66120 | Symbols: | 3-dehydroquinate synthase, putative | chr5:26431516-26433649 REVERSEhighly similar to ( 586) loc_os09g36800 12009.m06629 protein 3-dehydroquinate synthase, putative, expressedaroB AroB DHQ_synthase aroB no original description	AT5G66120.2	0	3-dehydroquinate synthase, putative	12	4	0.400363		1		0.94306	32.86	3	4	0.0028	6.72022	5.55876	5.16193	5.69877	1.40923	-0.34076	-0.93867	-0.1298	1.55829	-0.14001	35.8009	0.521714	105.436	2.65596	51.9399	0.913958	47.136	0.789625	2.94506	0.907511	7.64	-0.67	2.8022	0.269635	1	0	1	0.5
Gh_A09G2428	Gorai.006G184000	Fermentation	fermentation.PDC	nearly identical (1070) AT4G33070 | Symbols: | pyruvate decarboxylase, putative | chr4:15952519-15954676 REVERSEnearly identical (1017) PDC2_ORYSA Pyruvate decarboxylase isozyme 2 (EC 4.1.1.1) (PDC) - Oryza sativa (Rice)nearly identical (1017) loc_os03g18220 12003.m101116 protein pyruvate decarboxylase isozyme 2, putative, expressedCOG3961 TPP_PDC_IPDC IlvB TPP_enzyme_N PRK08611 PRK08199 PRK08322…	AT4G33070.1	0	Thiamine pyrophosphate dependent pyruvate decarboxylase family protein	4.86	4	0.41565		1		0.939666	26.26	3	4	0.0043	6.0947	5.68017	4.53796	5.73657	0.862696	0.248613	-1.44347	0.332164	1.55674	-0.0564	23.2307	0.367682	68.3419	1.81843	53.3188	1.2589	51.2746	1.18806	2.94188	0.961661	8.78	-0.44	3.03206	0.167555	1	0	1	0.5
Gh_D04G0208	Gorai.012G028700	Not assigned	not assigned.unknown	weakly similar to ( 174) AT3G01680 | Symbols: | unknown protein | chr3:252033-255246 FORWARD no original description	AT3G01680.1	0	0	3.91	4	1.9415		1		0.839537	20.71	3	4	0.0067	4.72739	2.70805	3.17805	1.38631	1.25269	-0.21168	0.129156	-1.17017	1.54933	1.32174	9.05085	1.09365	26.4902	2.38285	2.61408	0.444369	6.53438	0.863531	2.92682	2.49968	4.93	1.68	2.1035	0.773738	1	0	1	0.5
Gh_D07G1205	Gorai.001G135900	Development	development.unspecified	moderately similar to ( 405) AT4G27760 | Symbols: FEY, FEY3 | FEY (FOREVER YOUNG); binding / catalytic/ oxidoreductase | chr4:13844151-13846563 FORWARDmoderately similar to ( 405) loc_os02g02470 12002.m05596 protein WW domain-containing oxidoreductase, putative, expressedPRK06197 PRK06196 PRK05854 DltE FabG fabG PRK07453 fabG COG4221 fabG PRK12826 PRK09072 PRK06181 adh_short PRK12939 DltE PRK1282…	AT4G27760.1	FEY,FEY3	NAD(P)-binding Rossmann-fold superfamily protein	8.32	4	0.415021		1		0.885882	13.91	3	4	0.0139	5.86363	5.45104	4.31749	5.1299	1.02777	0.397788	-1.333	-0.09255	1.54614	0.32114	19.9386	0.396942	58.2276	2.03887	35.0149	0.937864	43.7448	1.31749	2.92035	1.24932	5.96	1.56	2.4001	0.711689	1	0	1	0.5
Gh_D07G1469	Gorai.001G174600	Photosyntheis	PS.calvin cycle.transketolase	nearly identical (1220) AT2G45290 | Symbols: | transketolase, putative | chr2:18672737-18675589 FORWARDnearly identical (1216) TKTC_SOLTU Transketolase, chloroplast precursor (EC 2.2.1.1) (TK) - Solanum tuberosum (Potato)nearly identical (1215) loc_os06g04270 12006.m05156 protein transketolase, chloroplast precursor, putative, expressedTktA PRK05899 PRK12753 PRK12754 Transketolase_N TPP_TK COG395…	AT2G45290.1	0	Transketolase	90.63	4	0.505636		1		0.883138	6.07	3	4	0.057	7.34762	7.31489	5.80212	6.75285	0.752653	0.707298	-1.38858	-0.07137	1.5455	0.562031	55.7971	0.381941	162.875	1.68489	107.848	0.951734	159.221	1.63274	2.91906	1.47635	3.79	1.95	1.716	0.910283	1	0	1	0.5
Gh_A10G2261	Gorai.011G075000	DNA	DNA.unspecified	highly similar to ( 852) AT1G79890 | Symbols: | helicase-related | chr1:30048655-30052203 FORWARDhighly similar to ( 666) loc_os05g13300 12005.m83943 protein ATP binding protein, putative, expressedDinG DEAD_2 DEXDc2 HELICc2 no original description	AT1G79890.1	0	RAD3-like DNA-binding helicase protein	0.37	4	17.1526		1		0.984297	6.76	3	4	0.048	1.94591	-6.69315	0.405465	1.09861	0.694061	-1.48101	0.306219	0.480735	1.54045	-7.79176	1.32452	1.23646	3.85281	1.61783	2.14149	1.39545	0.00966409	0.358238	2.90884	0.0045128	3.98	-0.64	1.78598	0.253192	1	0	1	0.5
Gh_A12G0620	Gorai.008G070400	Protein	protein.postranslational modification.kinase.receptor like cytoplasmatic kinase VII	moderately similar to ( 295) AT2G23770 | Symbols: | protein kinase family protein / peptidoglycan-binding LysM domain-containing protein | chr2:10120242-10122080 REVERSEvery weakly similar to (90.9) KPRO_MAIZE Putative receptor protein kinase ZmPK1 precursor (EC 2.7.11.1) - Zea mays (Maize)moderately similar to ( 223) loc_os06g41960 12006.m08728 protein protein kinase, putativeS_TKc S_TKc Pkinase…	AT2G33580.1	0	Protein kinase superfamily protein	2.42	4	0.653559		1		0.85231	16.82	3	4	0.0099	4.14314	2.44235	2.60275	2.56495	1.49458	-0.61521	-0.41624	-0.46313	1.54038	-0.1226	6.07443	0.749375	17.6688	2.81782	5.91734	0.725411	5.43525	0.652835	2.90872	0.91853	4.67	-0.28	2.02187	0.0987491	1	0	1	0.5
Gh_A04G1301	Gorai.009G433500	Not assigned	not assigned.unknown	no original description	0	0	0	2.29	4	21.4247		1		0.981681	19.79	3	4	0.0073	4.483	-5.69315	2.94444	1.38629	0.823425	-1.4395	0.481286	0.134792	1.53856	-7.07944	7.69776	1.39599	22.3624	1.7696	2.61406	1.09793	0.0193282	0.368695	2.90505	0.00739392	5.68	-0.38	2.32421	0.142124	1	0	1	0.5
Gh_A06G0599	Gorai.010G078700	Cell wall	cell wall.cell wall proteins.LRR	moderately similar to ( 467) AT4G29240 | Symbols: | leucine-rich repeat family protein / extensin family protein | chr4:14418826-14420073 FORWARDweakly similar to ( 127) RPK1_IPONI Receptor-like protein kinase precursor (EC 2.7.11.1) - Ipomoea nil (Japanese morning glory) (Pharbitis nil)moderately similar to ( 358) loc_os05g09640 12005.m05477 protein BRASSINOSTEROID INSENSITIVE 1 precursor, putat…	AT4G29240.1	0	Leucine-rich repeat (LRR) family protein	1.19	4	38.8718		1		0.990589	9.27	3	4	0.0284	3.6763	-7.69315	2.14007	-7.69315	0.986356	-0.86151	0.736673	-0.86151	1.53624	4.33e-12	4.40782	1.66633	12.7843	1.98117	0.00483205	0.550376	0.00483205	0.550376	2.90037	1	5.26	0	2.20283	0	1	0	1	0.5
Gh_D10G2624	Gorai.011G022100	Not assigned	not assigned.unknown	moderately similar to ( 251) AT1G61260 | Symbols: | unknown protein | chr1:22593756-22594986 REVERSEweakly similar to ( 163) loc_os07g37620 12007.m08012 protein fiber expressed protein, putative, expressedDUF761 no original description	AT1G61260.1	0	Protein of unknown function (DUF761)	8.95	4	0.408025		1		0.918586	17.93	3	4	0.0088	5.91755	5.18178	4.38203	4.74057	1.30366	0.190997	-1.01843	-0.47622	1.53552	0.441209	20.8507	0.493653	60.4449	2.46854	26.7335	0.718859	36.2971	1.14155	2.89893	1.35774	5.89	1.74	2.3814	0.805132	1	0	1	0.5
Gh_D05G0321	Gorai.009G033600	Not assigned	not assigned.unknown	no original description	0	0	0	3.58	4	0.933344		1		0.883751	13.21	3	4	0.0153	4.17439	2.19723	2.63906	2.0149	1.44549	-0.57001	-0.11961	-0.75587	1.53533	0.18233	6.22925	0.920436	18.0558	2.72355	4.04153	0.592189	4.58599	0.673612	2.89855	1.13472	3.9	0.28	1.75411	0.0988332	1	0	1	0.5
Gh_A07G1458	Gorai.001G184600	Cell wall	cell wall.degradation.pectate lyases and polygalacturonases	highly similar to ( 669) AT3G07010 | Symbols: | pectate lyase family protein | chr3:2212973-2216306 REVERSEmoderately similar to ( 416) PEL_LILLO Pectate lyase precursor (EC 4.2.2.2) - Lilium longiflorum (Trumpet lily)highly similar to ( 658) loc_os04g05050 12004.m35243 protein pectate lyase 8 precursor, putative, expressedAmb_all Pec_lyase_C PelB no original description	AT4G13710.1	0	Pectin lyase-like superfamily protein	5.42	4	22.0693		1		0.988442	9.66	3	4	0.0265	4.7318	0.916291	3.19867	-5.69315	0.857891	0.027822	0.524357	-1.41007	1.53313	6.60944	9.18114	1.43829	26.5714	1.81239	0.0193282	0.376293	1.88726	1.01947	2.89413	97.6427	4.18	0.23	1.85626	0.0823238	1	0	1	0.5
Gh_A10G1847	Gorai.011G240200	Amino acid metabolism	amino acid metabolism.synthesis.aromatic aa.chorismate.chorismate synthase	highly similar to ( 674) AT1G48850 | Symbols: EMB1144 | EMB1144 (embryo defective 1144); chorismate synthase | chr1:18065399-18067956 REVERSEhighly similar to ( 620) loc_os03g14990 12003.m06936 protein chorismate synthase 2, chloroplast precursor, putative, expressedChorismate_synt PRK05382 AroC PRK12463 no original description	AT1G48850.1	EMB1144	chorismate synthase, putative / 5-enolpyruvylshikimate-3-phosphate phospholyase, putative	14.41	4	0.923791		1		0.98883	317.66	3	4	<.0001	8.72972	6.60055	7.2008	6.48616	1.4292	-0.63328	-0.05183	-0.74409	1.52892	0.11439	147.115	0.964712	424.53	2.69297	89.6456	0.597044	97.0429	0.644709	2.8857	1.08252	18.9	0.79	4.33619	0.326147	1	0	1	0.5
Gh_A07G2079	Gorai.001G268300	Pentose phosphate	OPP.oxidative PP.G6PD	highly similar to ( 921) AT5G40760 | Symbols: G6PD6 | G6PD6 (GLUCOSE-6-PHOSPHATE DEHYDROGENASE 6); glucose-6-phosphate dehydrogenase | chr5:16311284-16314556 FORWARDhighly similar to ( 930) G6PD_SOLTU Glucose-6-phosphate 1-dehydrogenase, cytoplasmic isoform (EC 1.1.1.49) (G6PD) - Solanum tuberosum (Potato)highly similar to ( 823) loc_os02g38840 12002.m77828 protein glucose-6-phosphate 1-dehydroge…	AT5G40760.1	G6PD6	glucose-6-phosphate dehydrogenase 6	57.12	4	0.366009		1		0.952397	24.83	3	4	0.0048	8.34034	7.83122	6.8118	7.55512	1.10663	0.308291	-1.29026	-0.12466	1.52854	0.2761	112.345	0.408877	324.109	2.15342	188.069	0.91722	227.736	1.23824	2.88494	1.21092	7.82	1.7	2.83966	0.785671	1	0	1	0.5
Gh_D02G1269	Gorai.005G142200	Cell wall	cell wall.modification	moderately similar to ( 390) AT2G03090 | Symbols: ATEXPA15, EXP15, ATEXP15, ATHEXP ALPHA 1.3 | ATEXPA15 (ARABIDOPSIS THALIANA EXPANSIN A15) | chr2:917361-918554 REVERSEmoderately similar to ( 347) EXPA4_ORYSA Expansin-A4 precursor (OsEXPA4) (Alpha-expansin-4) (OsEXP4) (OsaEXPa1.22) - Oryza sativa (Rice)moderately similar to ( 347) loc_os05g39990 12005.m08176 protein alpha-expansin 1 precursor, pu…	AT2G03090.1	ATEXP15,ATEXPA15,ATHEXP ALPHA 1.3,EXP15,EXPA15	expansin A15	2.1	4	1.25282		1		0.920648	20.49	3	4	0.0069	4.05178	1.8718	2.52576	1.38629	1.37315	-0.50612	0.05763	-0.92466	1.52602	0.485508	5.75878	1.04075	16.5847	2.59035	2.61406	0.526805	3.65989	0.704114	2.87991	1.40008	4.78	0.75	2.05523	0.303572	1	0	1	0.5
Gh_A10G0091	Gorai.011G010400	Not assigned	not assigned.unknown	weakly similar to ( 181) AT4G22310 | Symbols: | unknown protein | chr4:11791443-11792638 FORWARDweakly similar to ( 176) loc_os08g25590 12008.m26668 protein brain protein 44, putative, expressedUPF0041 no original description	AT4G22310.1	0	Uncharacterised protein family (UPF0041)	4.77	4	0.42623		1		0.949412	21.28	3	4	0.0064	5.54908	5.17897	4.02535	4.46591	1.08317	0.544523	-1.13443	-0.49326	1.52372	0.713062	16.2836	0.455515	46.8207	2.11868	22.099	0.710418	36.2264	1.45854	2.87532	1.63928	6.69	3.53	2.58577	1.6149	1	0	1	0.5
Gh_A08G1573	Gorai.004G203300	Not assigned	not assigned.no ontology.pentatricopeptide (PPR) repeat-containing protein	weakly similar to ( 132) AT4G22760 | Symbols: | pentatricopeptide (PPR) repeat-containing protein | chr4:11958477-11962870 FORWARDvery weakly similar to (95.1) loc_os02g25080 12002.m07655 protein expressed protein no original description	AT4G22758.1	0	0	1.42	4	27.5839		1		0.981779	42.6	3	4	0.0017	4.95583	-6.69315	3.43399	0.693147	0.842925	-1.41003	0.548596	0.018507	1.52184	-7.38629	10.8077	1.46266	31.0351	1.79368	1.61681	1.01291	0.00966409	0.376304	2.87157	0.00597727	9.12	-0.31	3.09574	0.111885	1	0	1	0.5
Gh_D04G0982	Gorai.009G404800	Protein	protein.targeting.unknown	moderately similar to ( 231) AT3G59310 | Symbols: | unknown protein | chr3:21922316-21924313 REVERSEmoderately similar to ( 315) loc_os05g37200 12005.m083736 protein solute carrier family 35, member F1, putative, expressedDUF914 no original description	AT3G59310.1	0	Eukaryotic protein of unknown function (DUF914)	65.84	4	1.97528		1		0.949171	13.76	3	4	0.0142	7.1313	4.06903	5.61678	4.02535	1.29866	-0.77188	0.274625	-0.80141	1.51452	0.043676	49.0702	1.20968	140.196	2.46001	16.2836	0.573788	16.7842	0.585654	2.85704	1.03074	3.96	0.04	1.77903	0.0134644	1	0	1	0.5
Gh_A05G1063	Gorai.009G131700	Not assigned	not assigned.unknown	very weakly similar to (84.0) loc_os03g06580 12003.m06176 protein neurogenic locus notch protein homolog precursor, putative, expressed no original description	AT4G14746.1	0	0	1.4	4	3.24746		1		0.991484	45.6	3	4	0.0015	4.64439	2.83321	3.13549	3.22e-06	1.02733	0.09284	0.248803	-1.36897	1.5089	2.83321	8.78775	1.18822	25.0093	2.03824	1	0.387168	7.1266	1.06647	2.84592	7.12658	7.83	3.29	2.84196	1.52008	1	0	1	0.5
Gh_D13G0763	Gorai.013G084100	Not assigned	not assigned.no ontology.pentatricopeptide (PPR) repeat-containing protein	highly similar to ( 563) AT1G26900 | Symbols: | pentatricopeptide (PPR) repeat-containing protein | chr1:9319756-9321474 REVERSEmoderately similar to ( 388) loc_os08g38610 12008.m07845 protein selenium-binding protein-like, putative no original description	AT1G26900.1	0	Pentatricopeptide repeat (PPR) superfamily protein	1.74	4	1.54371		1		0.923409	18.61	3	4	0.0082	3.83945	2.07958	2.35137	0.693147	1.23959	-0.12509	0.085677	-1.20018	1.48808	1.38643	5.1031	1.06119	14.315	2.36131	1.61681	0.435221	4.22683	0.916947	2.80515	2.61431	4.67	1.88	2.02267	0.876242	1	0	1	0.5
Gh_D06G2007	Gorai.010G227500	Transport	transport.unspecified anions	highly similar to ( 902) AT1G74810 | Symbols: BOR5 | BOR5; anion exchanger | chr1:28108474-28111534 FORWARDhighly similar to ( 841) loc_os01g08020 12001.m07427 protein boron transporter-like protein 2, putative, expressedHCO3_cotransp no original description	AT1G15460.1	ATBOR4,BOR4	HCO3- transporter family	4.86	4	4.22897		1		0.921374	14.45	3	4	0.013	4.79579	1.25276	3.31419	0.000985	1.15157	-0.51046	0.456553	-1.09767	1.4816	1.25178	9.94649	1.37226	27.7765	2.22156	1.00068	0.467271	2.38297	0.701999	2.79259	2.38135	4.5	0.71	1.96518	0.285829	1	0	1	0.5
Gh_A04G0761	Gorai.002G261700	Lipid metabolism	lipid metabolism.glycolipid synthesis.sulfolipid synthase	highly similar to ( 738) AT5G01220 | Symbols: SQD2 | SQD2 (sulfoquinovosyldiacylglycerol 2); UDP-glycosyltransferase/ UDP-sulfoquinovose:DAG sulfoquinovosyltransferase/ transferase, transferring glycosyl groups | chr5:86907-89885 REVERSEhighly similar to ( 719) loc_os07g01030 12007.m04584 protein glycosyl transferase, group 1 family protein, putative, expressedRfaG Glycos_transf_1 no original des…	AT5G01220.1	SQD2	sulfoquinovosyldiacylglycerol 2	6.91	4	0.495735		1		0.875177	20.7	3	4	0.0067	5.57595	4.05179	4.09434	4.44852	1.45238	-0.68995	-0.63013	-0.13231	1.4816	-0.39673	17.0813	0.646118	47.701	2.73659	21.8342	0.912369	16.5848	0.619875	2.79259	0.759578	5.57	-1.25	2.29444	0.55456	1	0	1	0.5
Gh_D10G1040	Gorai.011G116900	Not assigned	not assigned.no ontology	moderately similar to ( 371) AT5G23530 | Symbols: AtCXE18 | AtCXE18 (Arabidopsis thaliana carboxyesterase 18); carboxylesterase | chr5:7933366-7934373 REVERSEweakly similar to ( 171) GID1_ORYSA Gibberellin receptor GID1 (EC 3.-.-.-) (Gibberellin-insensitive dwarf protein 1) (Protein GIBBERELLIN INSENSITIVE DWARF1) - Oryza sativa (Rice)moderately similar to ( 251) loc_os07g44890 12007.m08710 prote…	AT5G23530.1	AtCXE18,CXE18	carboxyesterase 18	22.6	4	0.389524		1		0.94135	24.77	3	4	0.0048	7.46994	7.25382	5.99146	6.80184	0.903089	0.572667	-1.35738	-0.11838	1.47847	0.451985	63.6225	0.39029	177.287	1.87007	111.573	0.921222	152.623	1.48727	2.78654	1.36792	7.94	3.15	2.86539	1.4631	1	0	1	0.5
Gh_D07G1294	Gorai.001G146800	Amino acid metabolism	amino acid metabolism.synthesis.aspartate family.methionine	highly similar to ( 736) AT4G01850 | Symbols: SAM-2, MAT2 | SAM-2 (S-ADENOSYLMETHIONINE SYNTHETASE 2); methionine adenosyltransferase | chr4:796298-797479 REVERSEhighly similar to ( 748) METK_CATRO S-adenosylmethionine synthetase 1 (EC 2.5.1.6) (Methionine adenosyltransferase 1) (AdoMet synthetase 1) - Catharanthus roseus (Rosy periwinkle) (Madagascar periwinkle)highly similar to ( 732) loc_os05g…	AT4G01850.1	AtSAM2,MAT2,SAM-2,SAM2	S-adenosylmethionine synthetase 2	334.68	4	0.38307		1		0.829851	9.53	3	4	0.027	9.11201	8.47355	7.63483	8.26591	1.21584	0.167457	-1.20978	-0.17351	1.47718	0.207647	198.752	0.432335	553.336	2.32276	307.812	0.886683	355.463	1.12308	2.78404	1.1548	4.69	0.74	2.02684	0.302376	1	0	1	0.5
Gh_A02G0242	Gorai.005G035800	Nitrogen assimilation	N-metabolism.ammonia metabolism.glutamine synthetase	highly similar to ( 656) AT5G35630 | Symbols: GS2, GLN2, ATGSL1 | GS2 (GLUTAMINE SYNTHETASE 2); glutamate-ammonia ligase | chr5:13831220-13833239 FORWARDhighly similar to ( 700) GLNA4_PHAVU Glutamine synthetase leaf isozyme, chloroplast precursor (EC 6.3.1.2) (Isozyme delta) (Glutamate--ammonia ligase) - Phaseolus vulgaris (Kidney bean) (French bean)highly similar to ( 625) loc_os04g56400 12004.m…	AT5G35630.1	ATGSL1,GLN2,GS2	glutamine synthetase 2	27.29	4	0.818216		1		0.925567	20.9	3	4	0.0066	6.81454	5.57025	5.35186	4.54329	1.32405	0.000283	-0.23206	-1.09227	1.46268	1.02696	40.8385	0.851418	112.559	2.50367	23.3168	0.469023	47.5131	1.0002	2.75621	2.03772	5.18	2.31	2.18093	1.08745	1	0	1	0.5
Gh_A04G0525	Gorai.009G404800	Protein	protein.targeting.unknown	moderately similar to ( 231) AT3G59310 | Symbols: | unknown protein | chr3:21922316-21924313 REVERSEmoderately similar to ( 315) loc_os05g37200 12005.m083736 protein solute carrier family 35, member F1, putative, expressedDUF914 no original description	AT3G59310.1	0	Eukaryotic protein of unknown function (DUF914)	34.28	4	2.6696		1		0.982372	19.42	3	4	0.0076	6.92166	3.2581	5.46171	3.43399	1.23075	-0.8637	0.396099	-0.76314	1.45995	-0.17589	44.0696	1.31594	121.235	2.34688	10.8077	0.589213	9.5672	0.549541	2.75098	0.885221	4.87	-0.16	2.0867	0.0551154	1	0	1	0.5
Gh_Sca005752G01	Gorai.008G124700	Not assigned	not assigned.unknown	moderately similar to ( 479) AT2G46420 | Symbols: | unknown protein | chr2:19054891-19056645 FORWARDmoderately similar to ( 389) loc_os01g12080 12001.m42921 protein plant-specific domain TIGR01589 family protein, expressedA_thal_3526 no original description	AT2G46420.1	0	Plant protein 1589 of unknown function	2.38	4	0.978321		1		0.964259	27.35	3	4	0.004	4.5486	2.0149	3.09104	2.91777	1.33976	-1.07539	-0.0496	-0.21477	1.45756	-0.90287	8.52111	0.966204	23.4027	2.53109	7.55678	0.861684	4.04153	0.474543	2.74643	0.534822	5.64	-1.91	2.3132	0.890681	1	0	1	0.5
Gh_A07G1873	Gorai.001G238300	Transport	transport.peptides and oligopeptides	highly similar to ( 687) AT5G46050 | Symbols: ATPTR3, PTR3 | PTR3 (PEPTIDE TRANSPORTER 3); dipeptide transporter/ transporter/ tripeptide transporter | chr5:18675062-18679071 REVERSEhighly similar to ( 709) loc_os10g33210 12010.m06151 protein peptide transporter PTR2, putative, expressedPTR2 PTR2 no original description	AT5G46050.1	ATPTR3,PTR3	peptide transporter 3	1.42	4	2.74059		1		0.855596	19.39	3	4	0.0076	3.7013	0.000985	2.25129	0.693162	1.23341	-1.00427	0.35655	-0.58569	1.45001	-0.69218	4.7611	1.28036	13.0078	2.35121	1.61682	0.666331	1.00068	0.498522	2.7321	0.618919	4.77	-0.67	2.05361	0.268184	1	0	1	0.5
Gh_A02G1481	Gorai.003G027300	Signalling	signalling.receptor kinases.leucine rich repeat III	highly similar to ( 725) AT5G67280 | Symbols: RLK | RLK (Receptor-like kinase); ATP binding / kinase/ protein serine/threonine kinase | chr5:26842430-26845126 REVERSEweakly similar to ( 121) PSKR_DAUCA Phytosulfokine receptor precursor (EC 2.7.11.1) (Phytosulfokine LRR receptor kinase) - Daucus carota (Carrot)highly similar to ( 520) loc_os09g02250 12009.m059931 protein transposon protein, putati…	AT4G37250.1	0	Leucine-rich repeat protein kinase family protein	3.98	4	0.965316		1		0.87862	18.48	3	4	0.0083	4.66344	2.97044	3.21888	2.30259	1.38188	-0.32008	-0.07033	-0.99147	1.44456	0.667851	9.31061	0.95242	25.3417	2.60608	4.93341	0.502965	7.83774	0.801025	2.7218	1.58871	4.61	1.22	2.00144	0.537338	1	0	1	0.5
Gh_D09G1589	Gorai.006G185300	Signalling	signalling.G-proteins	moderately similar to ( 207) AT2G38360 | Symbols: PRA1.B4 | PRA1.B4 (PRENYLATED RAB ACCEPTOR 1.B4) | chr2:16069840-16070502 REVERSEweakly similar to ( 154) loc_os05g39670 12005.m08145 protein prenylated Rab receptor 2, putative, expressedPRA1 no original description	AT2G38360.1	PRA1.B4	prenylated RAB acceptor 1.B4	1.44	4	1.69677		1		0.917535	31.26	3	4	0.0031	4.15104	0.916343	2.70805	2.07944	1.25201	-1.14817	0.181297	-0.28514	1.44299	-1.1631	6.53438	1.1339	17.7659	2.38173	4.22644	0.820662	1.88733	0.451197	2.71884	0.446552	5.92	-1.89	2.38929	0.880414	1	0	1	0.5
Gh_D08G0042	Gorai.004G004900	Cell	cell.organisation	highly similar to ( 747) AT3G53750 | Symbols: ACT3 | ACT3 (actin 3); structural constituent of cytoskeleton | chr3:19915924-19917371 FORWARDhighly similar to ( 753) ACT_GOSHI Actin - Gossypium hirsutum (Upland cotton)highly similar to ( 744) loc_os03g61970 12003.m11076 protein actin-3, putative, expressedActin ACTIN ACTIN COG5277 no original description	AT3G53750.1	ACT3	actin 3	10.14	4	0.498815		1		0.962038	11.51	3	4	0.0195	5.79149	5.98645	4.35028	5.70711	0.444586	0.705151	-1.48155	0.331818	1.44121	0.279342	20.3969	0.358104	55.3875	1.36092	52.241	1.2586	63.4018	1.63032	2.71549	1.21364	5.07	1.62	2.1461	0.745581	1	0	1	0.5
Gh_A10G2292	Gorai.011G184200	Secondary metabolism	secondary metabolism.isoprenoids.non-mevalonate pathway.DXS	nearly identical (1202) AT4G15560 | Symbols: CLA1, DEF, CLA, DXS, DXPS2 | CLA1 (CLOROPLASTOS ALTERADOS 1); 1-deoxy-D-xylulose-5-phosphate synthase | chr4:8884218-8887254 FORWARDnearly identical (1272) DXS_CAPAN Probable 1-deoxy-D-xylulose-5-phosphate synthase, chloroplast precursor (EC 2.2.1.7) (1-deoxyxylulose-5-phosphate synthase) (DXP synthase) (DXPS) (CapTKT2) - Capsicum annuum (Bell pepper)n…	AT4G15560.1	CLA,CLA1,DEF,DXPS2,DXS	Deoxyxylulose-5-phosphate synthase	0.81	4	1.70417		1		0.987525	296.93	3	4	<.0001	5.80513	3.09117	4.36945	2.70824	1.29299	-0.644	0.26832	-0.91731	1.43569	0.382935	20.6697	1.2044	55.9139	2.45035	6.53523	0.529495	8.52188	0.639936	2.70511	1.30399	18.01	1.8	4.253	0.833039	1	0	1	0.5
Gh_A12G2406	Gorai.008G285400	Secondary metabolism	secondary metabolism.flavonoids.isoflavones.isoflavone reductase	moderately similar to ( 242) AT1G75290 | Symbols: | oxidoreductase, acting on NADH or NADPH | chr1:28253890-28255173 FORWARDmoderately similar to ( 261) IFRH_TOBAC Isoflavone reductase homolog A622 (EC 1.3.1.-) - Nicotiana tabacum (Common tobacco)moderately similar to ( 410) loc_os03g15360 12003.m06973 protein leucoanthocyanidin reductase, putativeNmrA no original description	AT1G75290.1	0	NAD(P)-binding Rossmann-fold superfamily protein	106.03	4	1.52834		1		0.976826	70	3	4	0.0007	9.22651	6.78446	7.79667	6.2176	1.30343	-0.54696	0.220014	-0.97648	1.42983	0.566854	222.348	1.16474	599.04	2.46814	74.4193	0.508218	110.236	0.684461	2.69416	1.48129	8.7	1.39	3.01726	0.626819	1	0	1	0.5
Gh_A05G2764	Gorai.009G341700	Not assigned	not assigned.unknown	weakly similar to ( 155) AT1G55265 | Symbols: | unknown protein | chr1:20617326-20617853 FORWARDweakly similar to ( 116) loc_os03g48626 12003.m35577 protein expressed proteinDUF538 no original description	AT1G55265.1	0	Protein of unknown function, DUF538	14.61	4	0.824025		1		0.988845	119.61	3	4	0.0002	7.41276	8.30412	5.98896	7.643	0.077487	0.991696	-1.38281	0.313629	1.4238	0.66112	63.5122	0.383471	170.398	1.05518	199.882	1.24283	316.075	1.98852	2.68292	1.58131	9.45	9.07	3.15483	3.08729	1	0	1	0.5
Gh_D04G0419	Gorai.012G051600	Stress	stress.abiotic.drought/salt	highly similar to ( 898) AT3G01100 | Symbols: HYP1, ATHYP1 | HYP1 (HYPOTHETICAL PROTEIN 1) | chr3:35810-38176 REVERSEhighly similar to ( 714) loc_os12g39320 12012.m07717 protein HYP1, putative, expressedDUF221 COG5594 no original description	AT3G01100.1	ATHYP1,HYP1	hypothetical protein 1	30.81	4	0.438183		1		0.888038	10.41	3	4	0.0232	6.51397	5.64897	5.09068	5.08451	1.37945	0.095643	-0.73296	-0.74212	1.42329	0.564469	34.0759	0.601668	91.3905	2.60168	33.9304	0.59786	50.1777	1.06854	2.68197	1.47884	4.15	1.46	1.84583	0.661052	1	0	1	0.5
Gh_A10G1562	Gorai.011G203600	Major carbohydrates	major CHO metabolism.degradation.sucrose.invertases.neutral	highly similar to ( 991) AT3G06500 | Symbols: | beta-fructofuranosidase, putative / invertase, putative / saccharase, putative / beta-fructosidase, putative | chr3:2012309-2015471 FORWARDhighly similar to ( 856) loc_os01g22900 12001.m42995 protein beta-fructofuranosidase, putative, expressedInvertase_neut no original description	AT3G06500.1	0	Plant neutral invertase family protein	3.2	4	0.350526		1		0.932575	25.62	3	4	0.0045	5.43808	4.97673	4.01638	4.46014	1.15819	0.411136	-1.14395	-0.42537	1.4217	0.516589	16.1827	0.452519	43.3536	2.23177	22.0109	0.744648	31.4881	1.32973	2.679	1.43057	7.51	3	2.77455	1.40062	1	0	1	0.5
Gh_A04G0928	Gorai.012G133400	Nitrogen assimilation	N-metabolism.ammonia metabolism.glutamine synthetase	highly similar to ( 637) AT5G37600 | Symbols: ATGSR1, GLN1;1, GSR 1 | ATGSR1; copper ion binding / glutamate-ammonia ligase | chr5:14933574-14935656 REVERSEhighly similar to ( 652) GLN11_ORYSA Glutamine synthetase cytosolic isozyme 1-1 (EC 6.3.1.2) (OsGLN1;1) (OsGS1;1) (Glutamate--ammonia ligase GLN1;1) (Glutamine synthetase shoot isozyme) - Oryza sativa (Rice)highly similar to ( 652) loc_os02g50…	AT5G37600.1	ATGLN1;1,ATGSR1,GLN1;1,GSR 1	glutamine synthase clone R1	333.93	4	1.34936		1		0.97664	62.48	3	4	0.0008	10.2541	7.89021	8.83376	7.45182	1.32795	-0.57845	0.182503	-0.932	1.4203	0.438386	456.273	1.13485	1221.18	2.51046	175.074	0.524131	237.241	0.669683	2.67642	1.35509	8.17	1.1	2.9132	0.476428	1	0	1	0.5
Gh_D12G1182	Gorai.008G131600	Transport	transport.metal	moderately similar to ( 272) AT2G46800 | Symbols: ZAT, ATMTP1, MTP1, ZAT1, ATCDF1 | ZAT (ZINC TRANSPORTER OF ARABIDOPSIS THALIANA); inorganic anion transmembrane transporter/ metal ion transmembrane transporter/ zinc ion transmembrane transporter | chr2:19238128-19239324 FORWARDmoderately similar to ( 255) loc_os05g03780 12005.m04912 protein metal tolerance protein A2, putative, expressedCzcD Cat…	AT3G58810.2	ATMTP3,ATMTPA2,MTP3,MTPA2	metal tolerance protein A2	29.88	4	0.477691		1		0.899787	19.35	3	4	0.0076	6.98286	5.86079	5.56643	5.41832	1.44854	-0.13601	-0.55168	-0.76084	1.41643	0.442467	47.3875	0.682225	126.489	2.72931	42.7639	0.590153	58.1129	0.910033	2.66924	1.35893	5.32	1.34	2.22031	0.600483	1	0	1	0.5
Gh_D08G0311	Gorai.004G035200	Not assigned	not assigned.unknown	weakly similar to ( 143) AT2G44360 | Symbols: | unknown protein | chr2:18320855-18321584 REVERSEweakly similar to ( 149) loc_os09g38080 12009.m06755 protein expressed protein no original description	AT2G44360.1	0	0	0.42	4	0.449905		1		0.99102	158.35	3	4	0.0001	5.02059	4.93806	3.61092	3.88157	0.912055	0.797637	-1.04247	-0.66722	1.40966	1.0565	12.2179	0.485496	32.4599	1.88172	14.739	0.629719	30.6553	1.73825	2.65675	2.07988	16.77	13.83	4.13004	3.79953	1	1	2	1
Gh_D05G2504	Gorai.009G276700	Cell	cell.division	very weakly similar to (84.0) AT5G43070 | Symbols: WPP1 | WPP1 (WPP domain protein 1) | chr5:17289259-17289726 REVERSE no original description	AT5G43070.1	WPP1	WPP domain protein 1	20.68	4	1.36648		1		0.930986	16.23	3	4	0.0105	6.12359	3.41773	4.71403	3.72571	1.33658	-0.88448	0.179566	-0.63167	1.40956	-0.30799	26.246	1.13254	69.7243	2.52552	13.2297	0.645429	10.6866	0.541683	2.65657	0.807769	4.15	-0.4	1.84561	0.149634	1	0	1	0.5
Gh_D08G1320	Gorai.004G143900	Stress	stress.abiotic.heat	highly similar to ( 629) AT2G47440 | Symbols: | DNAJ heat shock N-terminal domain-containing protein | chr2:19469912-19471660 FORWARDmoderately similar to ( 412) loc_os03g19200 12003.m07337 protein heat shock protein binding protein, putative, expressed no original description	AT4G02100.1	0	Heat shock protein DnaJ with tetratricopeptide repeat	3.03	4	0.717568		1		0.967178	59.8	3	4	0.0009	5.69877	4.48864	4.29046	3.52636	1.33105	-0.0138	-0.23404	-1.08321	1.40831	0.962276	19.5685	0.850251	51.9399	2.51586	11.5223	0.471978	22.4499	0.99048	2.65426	1.94838	8.76	3.88	3.02852	1.74712	1	0	1	0.5
Gh_A05G3844	Gorai.009G135000	Protein	protein.synthesis.ribosomal protein.prokaryotic.chloroplast.30S subunit.S17	weakly similar to ( 142) AT1G79850 | Symbols: RPS17, CS17, PRPS17 | RPS17 (RIBOSOMAL PROTEIN S17); structural constituent of ribosome | chr1:30041473-30041922 REVERSEweakly similar to ( 110) RR17_PEA 30S ribosomal protein S17, chloroplast precursor (CS17) (Fragment) - Pisum sativum (Garden pea)weakly similar to ( 102) loc_os04g59494 12004.m35538 protein transportin-2, putative, expressedRibosomal…	AT1G79850.1	CS17,PRPS17,RPS17	ribosomal protein S17	7.07	4	0.459446		1		0.922316	12.72	3	4	0.0163	5.36831	5.46806	3.96081	4.64439	0.722373	0.864241	-1.27941	-0.30721	1.4075	0.823669	15.5713	0.411964	41.3069	1.64989	25.0093	0.808203	44.2639	1.82038	2.65277	1.7699	4.86	3.72	2.08224	1.69022	1	0	1	0.5
Gh_Sca080791G01	Gorai.003G019000	Stress	stress.biotic	weakly similar to ( 175) AT5G66590 | Symbols: | allergen V5/Tpx-1-related family protein | chr5:26574255-26574812 FORWARDweakly similar to ( 172) ST14_SOLTU STS14 protein precursor - Solanum tuberosum (Potato)very weakly similar to ( 100) loc_os01g28500 12001.m43020 protein pathogenesis-related protein PRMS precursor, putative, expressedSCP SCP no original description	AT5G66590.1	0	CAP (Cysteine-rich secretory proteins, Antigen 5, and Pathogenesis-related 1 protein) superfamily protein	10.11	4	4.10002		1		0.915538	12.06	3	4	0.018	5.37296	0.919234	3.97029	1.50408	1.16234	-0.96685	0.491767	-0.68726	1.40267	-0.58484	15.6739	1.40617	41.4403	2.2382	2.83643	0.621032	1.89111	0.511622	2.6439	0.666721	4.07	-0.33	1.81707	0.12038	1	0	1	0.5
Gh_D05G1152	Gorai.009G125500	Not assigned	not assigned.unknown	no original description	0	0	0	854.63	4	18.118		1		0.981866	9.15	3	4	0.029	10.2465	1.39121	8.84498	2.07944	1.01137	-0.93306	0.70363	-0.78194	1.40151	-0.68823	459.839	1.6286	1214.79	2.01583	4.22644	0.581584	2.62298	0.523746	2.64177	0.620613	5.06	-0.05	2.14362	0.018099	1	0	1	0.5
Gh_A13G0258	Gorai.013G030300	Amino acid metabolism	amino acid metabolism.degradation.aromatic aa.tyrosine	highly similar to ( 578) AT2G22250 | Symbols: ATAAT, AAT, MEE17 | aminotransferase class I and II family protein | chr2:9458011-9460297 REVERSEhighly similar to ( 580) loc_os01g65090 12001.m42770 protein aspartate aminotransferase, putative, expressedPRK05794 PRK07367 PRK07543 COG0436 PRK07212 PRK06107 PRK06507 PRK06056 PRK08069 PRK08443 PRK06575 PRK07682 PRK08362 PRK07310 PRK06375 PRK05764 PRK07…	AT2G22250.2	AAT,ATAAT,MEE17	aspartate aminotransferase	28.44	4	1.11699		1		0.921457	24.73	3	4	0.0048	6.87161	4.66344	5.47017	4.45435	1.37498	-0.64012	0.096073	-0.83093	1.40144	0.209096	44.3288	1.06886	117.101	2.59364	21.9226	0.562167	25.3417	0.64166	2.64165	1.15596	5.13	0.38	2.16514	0.141556	1	0	1	0.5
Gh_D10G1149	Gorai.011G128900	Protein	protein.postranslational modification	highly similar to ( 649) AT3G51630 | Symbols: WNK5, ZIK1, ATWNK5 | WNK5 (WITH NO LYSINE (K) KINASE 5); protein kinase | chr3:19149487-19151924 FORWARDvery weakly similar to (90.5) MPK14_ORYSA Mitogen-activated protein kinase 14 (EC 2.7.11.24) (MAP kinase 14) - Oryza sativa (Rice)highly similar to ( 518) loc_os12g02250 12012.m04226 protein mitogen-activated protein kinase, putative, expressedS_TKc…	AT3G51630.1	ATWNK5,WNK5,ZIK1	with no lysine (K) kinase 5	6.34	4	0.68816		1		0.98262	37.37	3	4	0.0022	5.68528	6.39943	4.29046	5.75416	0.1722	0.976239	-1.39819	0.24975	1.39482	0.645268	19.5685	0.379405	51.4564	1.12678	53.9727	1.189	84.415	1.96733	2.62956	1.56403	5.99	5.21	2.40904	2.19037	1	0	1	0.5
Gh_A03G2181	Gorai.005G243300	Protein	protein.postranslational modification.kinase.receptor like cytoplasmatic kinase VII	highly similar to ( 603) AT4G34500 | Symbols: | protein kinase family protein | chr4:16488005-16490792 REVERSEmoderately similar to ( 249) PSKR_DAUCA Phytosulfokine receptor precursor (EC 2.7.11.1) (Phytosulfokine LRR receptor kinase) - Daucus carota (Carrot)highly similar to ( 532) loc_os03g12680 12003.m101254 protein leucine-rich repeat receptor protein kinase EXS precursor, putative, expressed…	AT4G34500.1	0	Protein kinase superfamily protein	50.31	4	0.986388		1		0.980786	31.73	3	4	0.003	7.19856	8.19809	5.80664	7.88495	-0.06919	0.871646	-1.37936	0.576899	1.39192	0.313136	55.9723	0.384389	146.886	0.953173	236.378	1.49164	293.678	1.82975	2.62427	1.24241	4.53	2.45	1.97519	1.15023	1	0	1	0.5
Gh_A11G1444	Gorai.007G173500	Amino acid metabolism	amino acid metabolism.degradation.aromatic aa.tryptophan	highly similar to ( 574) AT1G06550 | Symbols: | enoyl-CoA hydratase/isomerase family protein | chr1:2003834-2006564 REVERSEhighly similar to ( 530) loc_os01g54860 12001.m11647 protein 3-hydroxyisobutyryl-CoA hydrolase/ catalytic, putative, expressedPRK06493 PRK06028 PRK06952 PRK07828 PRK07759 PRK05617 CaiD PRK05980 ECH PRK07510 no original description	AT1G06550.1	0	ATP-dependent caseinolytic (Clp) protease/crotonase family protein	58.51	4	1.92078		1		0.993244	118.3	3	4	0.0002	9.19258	6.19746	7.80344	6.02466	1.26553	-0.74205	0.334405	-0.85788	1.38915	0.172804	223.392	1.26086	585.118	2.40416	65.1033	0.551763	73.3875	0.597889	2.61924	1.12725	11.37	0.48	3.46713	0.182367	1	0	1	0.5
Gh_A11G0108	Gorai.007G013800	Transport	transport.metabolite transporters at the mitochondrial membrane	highly similar to ( 561) AT5G24030 | Symbols: SLAH3 | SLAH3 (SLAC1 HOMOLOGUE 3); transporter | chr5:8118618-8120993 REVERSEhighly similar to ( 553) loc_os01g43460 12001.m10608 protein C4-dicarboxylate transporter/malic acid transport protein, expressedC4dic_mal_tran TehA PRK10764 no original description	AT5G24030.1	SLAH3	SLAC1 homologue 3	0.82	4	0.662845		1		0.965041	13.71	3	4	0.0143	2.89037	3.48124	1.50408	3.11352	0.165614	0.849587	-1.43912	0.423919	1.38629	0.367725	2.83643	0.368792	7.41462	1.12164	8.65489	1.34157	11.1675	1.80198	2.61406	1.29032	4.1	2.09	1.82749	0.979033	1	0	1	0.5
Gh_A03G2049	Gorai.003G149300	Miscellaneous enzyme families	misc.UDP glucosyl and glucoronyl transferases	moderately similar to ( 428) AT3G21780 | Symbols: UGT71B6 | UGT71B6 (UDP-glucosyl transferase 71B6); UDP-glycosyltransferase/ abscisic acid glucosyltransferase/ transferase, transferring glycosyl groups | chr3:7675051-7676490 REVERSEweakly similar to ( 157) ZOX_PHAVU Zeatin O-xylosyltransferase (EC 2.4.2.40) (Zeatin O-beta-D-xylosyltransferase) - Phaseolus vulgaris (Kidney bean) (French bean)mode…	AT3G21780.1	UGT71B6	UDP-glucosyl transferase 71B6	16.78	4	8.40373		1		0.950659	21.8	3	4	0.0061	6.89264	1.10225	5.51343	0.916343	1.07684	-0.82043	0.624931	-0.88134	1.37921	0.185912	45.678	1.54214	118.821	2.10941	1.88733	0.542863	2.1469	0.566273	2.60126	1.13754	6.7	0.08	2.58845	0.0251158	1	0	1	0.5
Gh_D11G0980	Gorai.007G103900	Protein	protein.degradation.ubiquitin.E3.RING	weakly similar to ( 194) AT3G61550 | Symbols: | zinc finger (C3HC4-type RING finger) family protein | chr3:22776444-22777082 FORWARDweakly similar to ( 129) loc_os01g53500 12001.m11517 protein RING-H2 finger protein ATL2M, putative, expressed no original description	AT3G61550.1	0	RING/U-box superfamily protein	15.81	4	1.44731		1		0.95148	32.28	3	4	0.0029	6.62738	4.91265	5.24965	3.54096	1.2187	-0.13413	0.131748	-1.21632	1.37773	1.3717	38.0455	1.09562	98.8645	2.32736	11.6395	0.430379	30.1201	0.911219	2.59858	2.58774	6.04	2.56	2.42277	1.20301	1	0	1	0.5
Gh_D10G0259	Gorai.011G030200	Transport	transport.metabolite transporters at the envelope membrane	highly similar to ( 582) AT5G46110 | Symbols: APE2, TPT | APE2 (ACCLIMATION OF PHOTOSYNTHESIS TO ENVIRONMENT 2); antiporter/ triose-phosphate transmembrane transporter | chr5:18697606-18700223 FORWARDhighly similar to ( 583) TPT_PEA Triose phosphate/phosphate translocator, chloroplast precursor (cTPT) (p36) (E30) - Pisum sativum (Garden pea)highly similar to ( 527) loc_os01g13770 12001.m150534 pr…	AT5G46110.1	APE2,TPT	Glucose-6-phosphate/phosphate translocator-related	5.93	4	0.431719		1		0.871406	13.8	3	4	0.0141	5.07829	3.92197	3.7013	3.68888	1.48028	-0.26512	-0.59821	-0.61696	1.37699	0.233093	13.0078	0.660573	33.7846	2.79003	12.8963	0.652043	15.1576	0.83213	2.59726	1.17535	4.55	0.64	1.98157	0.253964	1	0	1	0.5
Gh_A12G2164	Gorai.008G257900	Protein	protein.degradation.AAA type	highly similar to ( 517) AT4G27680 | Symbols: | MSP1 protein, putative / intramitochondrial sorting protein, putative | chr4:13821263-13823083 FORWARDweakly similar to ( 170) CDC48_SOYBN Cell division cycle protein 48 homolog (Valosin-containing protein homolog) (VCP) - Glycine max (Soybean)moderately similar to ( 499) loc_os06g50050 12006.m32194 protein ATPase family AAA domain-containing protei…	AT4G27680.1	0	P-loop containing nucleoside triphosphate hydrolases superfamily protein	1.69	4	0.357687		1		0.917028	25.93	3	4	0.0044	4.55388	3.48124	3.17805	3.3673	1.46904	-0.26491	-0.75502	-0.4491	1.37582	0.113944	9.05085	0.592538	23.4884	2.76837	10.3195	0.7325	11.1675	0.832251	2.59516	1.08218	6.55	0.49	2.55223	0.185226	1	0	1	0.5
Gh_A12G0742	Gorai.008G088100	Not assigned	not assigned.no ontology.hydroxyproline rich proteins	very weakly similar to (98.6) AT5G65660 | Symbols: | hydroxyproline-rich glycoprotein family protein | chr5:26245444-26246245 REVERSE no original description	AT5G65660.1	0	hydroxyproline-rich glycoprotein family protein	6.94	4	0.366996		1		0.908733	16.7	3	4	0.01	5.66122	5.02388	4.29046	4.44265	1.29322	0.271459	-0.90434	-0.66035	1.37076	0.581229	19.5685	0.534277	50.6055	2.45075	21.7456	0.632725	32.5341	1.20703	2.58607	1.49612	5.61	2.3	2.30543	1.08276	1	0	1	0.5
Gh_A09G1844	Gorai.006G223900	Amino acid metabolism	amino acid metabolism.degradation.aspartate family.methionine	highly similar to ( 894) AT4G13940 | Symbols: HOG1, SAHH1 | MEE58 (MATERNAL EFFECT EMBRYO ARREST 58); adenosylhomocysteinase | chr4:8054931-8056763 FORWARDhighly similar to ( 887) SAHH_CATRO Adenosylhomocysteinase (EC 3.3.1.1) (S-adenosyl-L-homocysteine hydrolase) (AdoHcyase) - Catharanthus roseus (Rosy periwinkle) (Madagascar periwinkle)highly similar to ( 823) loc_os11g26850 12011.m28797 protei…	AT4G13940.1	ATSAHH1,EMB1395,HOG1,MEE58,SAHH1	S-adenosyl-L-homocysteine hydrolase	797.67	4	0.46743		1		0.862804	16.78	3	4	0.0099	10.1219	8.84606	8.75393	8.67223	1.49194	-0.36806	-0.50239	-0.62149	1.36799	0.173836	431.713	0.705936	1114.3	2.81267	407.944	0.649999	460.183	0.774824	2.58111	1.12805	4.87	0.49	2.08441	0.18734	1	0	1	0.5
Gh_A08G1065	Gorai.004G146600	Not assigned	not assigned.unknown	moderately similar to ( 236) AT2G47115 | Symbols: | unknown protein | chr2:19345376-19346864 REVERSEmoderately similar to ( 266) loc_os07g46430 12007.m08860 protein expressed protein no original description	AT2G47115.1	0	0	138	4	0.362752		1		0.949874	25.89	3	4	0.0044	9.18019	8.8639	7.81359	8.12608	1.07921	0.580348	-1.0762	-0.58335	1.3666	0.737824	224.97	0.474276	580.113	2.11287	279.378	0.667412	465.907	1.49521	2.57862	1.66766	7.3	4.25	2.72867	1.88027	1	0	1	0.5
Gh_A05G1330	Gorai.009G165300	Miscellaneous enzyme families	misc.GDSL-motif lipase	moderately similar to ( 439) AT5G45960 | Symbols: | GDSL-motif lipase/hydrolase family protein | chr5:18637174-18640319 REVERSEweakly similar to ( 190) APG_BRANA Anter-specific proline-rich protein APG (Protein CEX) (Fragment) - Brassica napus (Rape)moderately similar to ( 291) loc_os02g01140 12002.m05464 protein anther-specific proline-rich protein APG precursor, putative, expressedSGNH_plant_li…	AT5G45960.1	0	GDSL-like Lipase/Acylhydrolase superfamily protein	5.57	4	0.984311		1		0.93502	33.7	3	4	0.0027	5.57595	3.55535	4.21213	3.23868	1.38043	-0.56955	0.064273	-0.87516	1.36382	0.316674	18.5343	1.04556	47.701	2.60346	9.43929	0.545193	11.7562	0.673827	2.57366	1.24546	5.99	0.73	2.40869	0.29543	1	0	1	0.5
Gh_D05G1377	Gorai.009G149800	Photosyntheis	PS.lightreaction.photosystem I.PSI polypeptide subunits	moderately similar to ( 298) AT1G31330 | Symbols: PSAF | PSAF (photosystem I subunit F) | chr1:11215011-11215939 REVERSEmoderately similar to ( 279) PSAF_SPIOL Photosystem I reaction center subunit III, chloroplast precursor (Light-harvesting complex I 17 kDa protein) (PSI-F) - Spinacia oleracea (Spinach)moderately similar to ( 276) loc_os03g56670 12003.m34938 protein photosystem I reaction cente…	AT1G31330.1	PSAF	photosystem I subunit F	10.13	4	1.11923		1		0.981788	21.49	3	4	0.0063	5.70545	3.48124	4.3438	3.17805	1.3498	-0.61462	0.147202	-0.88239	1.36164	0.303186	20.3056	1.10742	52.1808	2.54877	9.05085	0.542468	11.1675	0.653102	2.56978	1.23387	4.74	0.5	2.04276	0.191779	1	0	1	0.5
Gh_D11G0849	Gorai.007G090400	Photosyntheis	PS.calvin cycle.transketolase	nearly identical (1225) AT2G45290 | Symbols: | transketolase, putative | chr2:18672737-18675589 FORWARDnearly identical (1230) TKTC_SOLTU Transketolase, chloroplast precursor (EC 2.2.1.1) (TK) - Solanum tuberosum (Potato)nearly identical (1211) loc_os06g04270 12006.m05156 protein transketolase, chloroplast precursor, putative, expressedTktA PRK05899 PRK12753 PRK12754 Transketolase_N TPP_TK COG395…	AT2G45290.1	0	Transketolase	191.01	4	0.493236		1		0.918453	25.58	3	4	0.0045	9.09476	7.9248	7.73325	7.43514	1.44125	-0.16808	-0.43156	-0.84161	1.36152	0.489654	212.784	0.74146	546.759	2.71556	173.062	0.55802	242.997	0.890026	2.56955	1.40411	5.94	1.62	2.39465	0.745478	1	0	1	0.5
Gh_D11G2527	Gorai.007G274000	Not assigned	not assigned.unknown	highly similar to ( 786) AT3G04350 | Symbols: | unknown protein | chr3:1153972-1156469 REVERSEhighly similar to ( 651) loc_os03g04930 12003.m35011 protein expressed proteinDUF946 no original description	AT3G04350.1	0	Plant protein of unknown function (DUF946)	10.53	4	0.994454		1		0.99219	44.16	3	4	0.0016	5.87071	6.9378	4.51086	6.58479	-0.09817	0.896403	-1.36561	0.567384	1.35985	0.353008	22.7984	0.38807	58.5139	0.934217	95.9886	1.48183	122.599	1.86142	2.56658	1.27722	5.04	3.17	2.1384	1.47114	1	0	1	0.5
Gh_A12G0812	Gorai.008G097100	Transport	transport.misc	highly similar to ( 649) AT3G59030 | Symbols: TT12, ATTT12 | TT12 (TRANSPARENT TESTA 12); antiporter/ solute:hydrogen antiporter/ transmembrane transporter/ transporter | chr3:21819124-21821288 FORWARDmoderately similar to ( 498) loc_os12g42130 12012.m07992 protein transparent testa 12 protein, putative, expressedNorM PRK01766 MatE no original description	AT3G59030.1	ATTT12,TT12	MATE efflux family protein	48.37	4	0.371595		1		0.966664	58.41	3	4	0.0009	8.64233	7.31389	7.28824	7.47108	1.48826	-0.56382	-0.60343	-0.321	1.35408	-0.15719	156.308	0.658187	399.576	2.80551	177.427	0.800515	159.111	0.676509	2.55635	0.896769	9.39	-0.91	3.14447	0.382362	1	0	1	0.5
Gh_A09G0998	Gorai.006G119900	Cell wall	cell wall.cell wall proteins.AGPs.AGP	weakly similar to ( 196) AT5G60490 | Symbols: FLA12 | FLA12 | chr5:24325916-24326665 REVERSEweakly similar to ( 146) loc_os01g06580 12001.m07288 protein fasciclin-like arabinogalactan protein 7 precursor, putative, expressedFasciclin no original description	AT5G60490.1	FLA12	FASCICLIN-like arabinogalactan-protein 12	5892.1	4	0.540386		1		0.900552	11.06	3	4	0.0209	11.8598	12.2444	10.5094	11.776	0.348291	0.85871	-1.444	0.237	1.35048	0.468454	1457.58	0.367547	3716.79	1.27305	3506.92	1.17854	4852.26	1.81342	2.54997	1.38362	4.25	2.44	1.8792	1.14806	1	0	1	0.5
Gh_A09G0073	Gorai.006G008600	Transport	transport.misc	highly similar to ( 588) AT3G59030 | Symbols: TT12, ATTT12 | TT12 (TRANSPARENT TESTA 12); antiporter/ solute:hydrogen antiporter/ transmembrane transporter/ transporter | chr3:21819124-21821288 FORWARDmoderately similar to ( 484) loc_os12g42130 12012.m07992 protein transparent testa 12 protein, putative, expressedNorM PRK01766 no original description	AT3G59030.1	ATTT12,TT12	MATE efflux family protein	127.73	4	0.703821		1		0.933331	16.99	3	4	0.0097	8.09132	6.27946	6.74288	6.19949	1.44275	-0.62692	-0.09756	-0.71827	1.34844	0.079964	107.105	0.934612	272.728	2.71839	73.491	0.607826	77.6793	0.647557	2.54637	1.05699	4.38	0.16	1.9247	0.0552503	1	0	1	0.5
Gh_A05G3219	Gorai.012G048500	RNA	RNA.regulation of transcription.TCP transcription factor family	weakly similar to ( 124) AT3G02150 | Symbols: PTF1, TFPD | PTF1 (PLASTID TRANSCRIPTION FACTOR 1); transcription factor | chr3:391522-392589 FORWARDweakly similar to ( 115) loc_os01g55750 12001.m43206 protein TCP family transcription factor containing protein, expressedTCP no original description	AT3G02150.2	PTF1,TCP13,TFPD	plastid transcription factor 1	1.08	4	0.971894		1		0.952051	59.4	3	4	0.0009	4.49981	2.25129	3.157	2.35137	1.38109	-0.78304	0.088673	-0.68672	1.34281	-0.10008	8.91973	1.06339	22.6244	2.60465	5.1031	0.621265	4.76109	0.581141	2.53645	0.932979	7.89	-0.3	2.85518	0.110063	1	0	1	0.5
Gh_A12G2673	Gorai.008G250100	Hormone metabolism	hormone metabolism.ethylene.synthesis-degradation.1-aminocyclopropane-1-carboxylate synthase	highly similar to ( 644) AT4G11280 | Symbols: ACS6 | ACS6 (1-AMINOCYCLOPROPANE-1-CARBOXYLIC ACID (ACC) SYNTHASE 6); 1-aminocyclopropane-1-carboxylate synthase | chr4:6864168-6865922 FORWARDhighly similar to ( 662) 1A1C_SOYBN 1-aminocyclopropane-1-carboxylate synthase (EC 4.4.1.14) (ACC synthase) (S-adenosyl-L-methionine methylthioadenosine-lyase) - Glycine max (Soybean)highly similar to ( 584) lo…	AT4G11280.1	ACS6,ATACS6	1-aminocyclopropane-1-carboxylic acid (acc) synthase 6	60.8	4	1.11715		1		0.88796	21.5	3	4	0.0063	7.50851	5.17332	6.17379	5.30096	1.3659	-0.80486	0.125159	-0.6862	1.33473	-0.12764	72.1929	1.09063	182.091	2.57736	39.423	0.621489	36.0848	0.572418	2.52228	0.915326	4.72	-0.22	2.03717	0.0790873	1	0	1	0.5
Gh_D11G3292	Gorai.007G375200	Protein	protein.synthesis.ribosomal protein.prokaryotic.chloroplast.50S subunit.L15	moderately similar to ( 284) AT3G25920 | Symbols: RPL15 | RPL15; structural constituent of ribosome | chr3:9491268-9492558 REVERSEmoderately similar to ( 282) RK15_PEA 50S ribosomal protein L15, chloroplast precursor (CL15) (Fragment) - Pisum sativum (Garden pea)moderately similar to ( 258) loc_os03g12020 12003.m06654 protein 50S ribosomal protein L15, chloroplast precursor, putative, expressedrp…	AT3G25920.1	RPL15	ribosomal protein L15	2.9	4	0.683896		1		0.858961	14.25	3	4	0.0133	4.16667	2.44235	2.83326	2.3979	1.45753	-0.62534	-0.15315	-0.67904	1.33341	0.044452	7.12681	0.899285	17.9594	2.74638	5.27034	0.624581	5.43525	0.648267	2.51997	1.03129	4.06	0.09	1.81545	0.0294597	1	0	1	0.5
Gh_Sca123729G01	Gorai.005G222600	Signalling	signalling.14-3-3 proteins	moderately similar to ( 397) AT4G09000 | Symbols: GRF1, GF14 CHI | 14-3-3-like protein GF14 chi / general regulatory factor 1 (GRF1) | chr4:5775387-5777157 FORWARDmoderately similar to ( 398) 1433_HELAN 14-3-3-like protein - Helianthus annuus (Common sunflower)moderately similar to ( 373) loc_os08g33370 12008.m26501 protein 14-3-3-like protein, putative, expressed14-3-3 14_3_3 BMH1 no original de…	AT1G78300.1	14-3-3OMEGA,GF14 OMEGA,GRF2	general regulatory factor 2	148.67	4	0.402459		1		0.853076	8.71	3	4	0.0315	8.12829	7.71557	6.79571	6.94553	1.15663	0.504503	-0.94893	-0.7122	1.33258	0.770037	111.1	0.518017	279.807	2.22935	123.258	0.610389	210.193	1.41863	2.51853	1.70531	4.11	2.38	1.83202	1.11904	1	0	1	0.5
Gh_D09G0065	Gorai.006G008000	Transport	transport.potassium	moderately similar to ( 306) AT4G18160 | Symbols: KCO6, ATTPK3, ATKCO6, TPK3 | KCO6; outward rectifier potassium channel | chr4:10055696-10057546 FORWARDmoderately similar to ( 289) loc_os09g12790 12009.m04542 protein calcium-activated outward-rectifying potassium channel 6, putative, expressed no original description	AT4G18160.1	ATKCO6,ATTPK3,KCO6,TPK3	Ca2+ activated outward rectifying K+ channel 6	4.34	4	0.32586		1		0.962252	47.25	3	4	0.0014	6.20658	5.42935	4.8752	4.98361	1.37707	0.092033	-0.82417	-0.64493	1.33138	0.445739	29.3481	0.564807	73.8526	2.59741	31.6384	0.639524	43.0919	1.06587	2.51643	1.36201	9.2	2.86	3.11076	1.33573	1	0	1	0.5
Gh_D03G1391	Gorai.003G152600	Not assigned	not assigned.unknown	weakly similar to ( 147) loc_os01g74620 12001.m13487 protein hypothetical protein no original description	AT1G31930.1	XLG3	extra-large GTP-binding protein 3	11.28	4	1.7908		1		0.841947	17.35	3	4	0.0093	5.62582	2.52574	4.29728	3.38439	1.25727	-1.08013	0.255582	-0.43272	1.32854	-0.85865	19.6613	1.19382	49.3788	2.39044	10.4425	0.740864	5.75868	0.472986	2.51148	0.551468	4.26	-1.07	1.88554	0.462898	1	0	1	0.5
Gh_D12G2778	Gorai.008G124700	Not assigned	not assigned.unknown	moderately similar to ( 479) AT2G46420 | Symbols: | unknown protein | chr2:19054891-19056645 FORWARDmoderately similar to ( 389) loc_os01g12080 12001.m42921 protein plant-specific domain TIGR01589 family protein, expressedA_thal_3526 no original description	AT2G46420.1	0	Plant protein 1589 of unknown function	1.23	4	0.517826		1		0.895166	22.07	3	4	0.006	3.89182	2.19722	2.56495	2.67415	1.44112	-0.86323	-0.36319	-0.2147	1.32687	-0.47692	5.91735	0.777444	14.8441	2.71532	6.38262	0.861725	4.58596	0.54972	2.50857	0.718508	5.42	-1.43	2.24979	0.646825	1	0	1	0.5
Gh_D05G3404	Gorai.003G041100	Protein	protein.synthesis.ribosomal protein.eukaryotic.40S subunit.S6	moderately similar to ( 335) AT5G10360 | Symbols: EMB3010 | EMB3010 (embryo defective 3010); structural constituent of ribosome | chr5:3258734-3260142 REVERSEmoderately similar to ( 336) RS6_ASPOF 40S ribosomal protein S6 - Asparagus officinalis (Garden asparagus)moderately similar to ( 337) loc_os03g27260 12003.m08053 protein 40S ribosomal protein S6, putative, expressedRibosomal_S6e RPS6A PRK04…	AT5G10360.1	EMB3010,RPS6B	Ribosomal protein S6e	6.9	4	2.53828		1		0.983841	13.49	3	4	0.0147	4.96284	1.79176	3.63759	1.25276	1.20195	-0.65586	0.425538	-0.97163	1.32526	0.538996	12.4458	1.34307	31.1864	2.30051	2.38297	0.50993	3.46237	0.634697	2.50578	1.45296	3.91	0.43	1.75924	0.162152	1	0	1	0.5
Gh_D12G2681	Gorai.008G273200	Miscellaneous enzyme families	misc.UDP glucosyl and glucoronyl transferases	moderately similar to ( 392) AT3G16520 | Symbols: UGT88A1 | UDP-glucoronosyl/UDP-glucosyl transferase family protein | chr3:5618847-5620833 REVERSEweakly similar to ( 164) ZOX_PHAVU Zeatin O-xylosyltransferase (EC 2.4.2.40) (Zeatin O-beta-D-xylosyltransferase) - Phaseolus vulgaris (Kidney bean) (French bean)moderately similar to ( 348) loc_os01g50200 12001.m11204 protein anthocyanidin 5,3-O-gluco…	AT3G16520.3	UGT88A1	UDP-glucosyl transferase 88A1	20.26	4	1.81941		1		0.995142	532.17	3	4	<.0001	9.64507	7.02909	8.32434	6.3613	1.24201	-0.55791	0.333281	-1.01738	1.32074	0.667785	320.535	1.25988	800.675	2.36528	82.2134	0.494013	130.607	0.679286	2.49794	1.58863	23.67	4.1	4.72383	1.82972	1	0	1	0.5
Gh_D12G1825	Gorai.008G200600	RNA	RNA.regulation of transcription.bZIP transcription factor family	very weakly similar to (87.4) AT5G60830 | Symbols: AtbZIP70 | AtbZIP70 (Arabidopsis thaliana basic leucine-zipper 70); DNA binding / transcription factor | chr5:24472639-24473319 FORWARD no original description	AT5G60830.1	AtbZIP70,bZIP70	basic leucine-zipper 70	2.91	4	0.743124		1		0.950998	26.95	3	4	0.0041	4.91632	3.81771	3.59731	2.70805	1.27363	0.063725	-0.179	-1.15835	1.31901	1.10966	12.1032	0.883315	30.1968	2.41769	6.53438	0.448025	14.1009	1.04516	2.49495	2.15795	5.86	3.09	2.37456	1.43589	1	0	1	0.5
Gh_D12G1337	Gorai.008G147800	RNA	RNA.regulation of transcription.TCP transcription factor family	weakly similar to ( 194) AT5G23280 | Symbols: | TCP family transcription factor, putative | chr5:7843017-7843769 FORWARDweakly similar to ( 102) loc_os12g07480 12012.m04737 protein TCP family transcription factor containing protein, expressedTCP no original description	AT5G23280.1	0	TCP family transcription factor	4.67	4	0.738756		1		0.927773	33.34	3	4	0.0027	5.45318	3.62434	4.13517	3.49651	1.42681	-0.61837	-0.04712	-0.76132	1.31801	0.127833	17.5715	0.967867	43.8098	2.68852	11.2864	0.589956	12.3321	0.651406	2.49323	1.09265	6.06	0.35	2.42561	0.128616	1	0	1	0.5
Gh_A01G1574	Gorai.002G219400	Lipid metabolism	lipid metabolism.FA synthesis and FA elongation.Acetyl CoA Carboxylation.homomeric Enzyme	nearly identical (3802) AT1G36160 | Symbols: ACC1, AT-ACC1, EMB22, GK, PAS3 | ACC1 (ACETYL-COENZYME A CARBOXYLASE 1); acetyl-CoA carboxylase | chr1:13534196-13543773 FORWARDmoderately similar to ( 210) MCCA_ORYSA Methylcrotonoyl-CoA carboxylase subunit alpha, mitochondrial precursor (EC 6.4.1.4) (3-methylcrotonyl-CoA carboxylase 1) (MCCase subunit alpha) (3-methylcrotonyl-CoA:carbon dioxide ligas…	AT1G36160.1	ACC1,AT-ACC1,EMB22,GK,PAS3	acetyl-CoA carboxylase 1	146.74	4	1.03663		1		0.965286	66.9	3	4	0.0007	9.53105	7.13529	8.21433	7.38212	1.35621	-0.86111	0.137562	-0.63266	1.31672	-0.24684	297.002	1.10004	739.828	2.56012	166.817	0.644986	140.584	0.550529	2.49098	0.842743	8.3	-0.77	2.93835	0.312576	1	0	1	0.5
Gh_A12G0183	Gorai.008G021600	Cell	cell.cycle	moderately similar to ( 325) AT1G47230 | Symbols: CYCA3;4 | cyclin, putative | chr1:17306752-17308587 FORWARDmoderately similar to ( 298) CCNAL_DAUCA G2/mitotic-specific cyclin C13-1 (A-like cyclin) (Fragment) - Daucus carota (Carrot)moderately similar to ( 319) loc_os03g41100 12003.m09178 protein cyclin-A2, putative, expressedCyclin_N COG5024 Cyclin_C no original description	AT1G47230.1	CYCA3;4	CYCLIN A3;4	0.66	4	0.326333		1		0.824147	7.03	3	4	0.045	2.91777	2.48491	1.60944	2.60269	0.917732	0.144969	-1.41794	0.355239	1.30833	-0.11778	3.05134	0.374246	7.55678	1.88914	6.07418	1.2792	5.59798	1.10571	2.47655	0.921603	4.53	-0.52	1.97552	0.199455	1	0	1	0.5
Gh_A10G0259	Gorai.011G030200	Transport	transport.metabolite transporters at the envelope membrane	highly similar to ( 582) AT5G46110 | Symbols: APE2, TPT | APE2 (ACCLIMATION OF PHOTOSYNTHESIS TO ENVIRONMENT 2); antiporter/ triose-phosphate transmembrane transporter | chr5:18697606-18700223 FORWARDhighly similar to ( 583) TPT_PEA Triose phosphate/phosphate translocator, chloroplast precursor (cTPT) (p36) (E30) - Pisum sativum (Garden pea)highly similar to ( 527) loc_os01g13770 12001.m150534 pr…	AT5G46110.1	APE2,TPT	Glucose-6-phosphate/phosphate translocator-related	13.89	4	0.778352		1		0.899291	20.4	3	4	0.0069	6.04737	4.11087	4.74058	4.15104	1.42187	-0.72105	-0.02422	-0.6766	1.30679	-0.04017	26.7336	0.983352	66.1364	2.67932	17.7659	0.625638	17.2781	0.606656	2.4739	0.972543	4.71	-0.09	2.03356	0.0285713	1	0	1	0.5
Gh_D05G0342	Gorai.009G035700	Not assigned	not assigned.unknown	no original description	AT5G21940.1	0	0	4.66	4	0.388922		1		0.850235	11.83	3	4	0.0186	4.75359	3.52636	3.44999	3.56953	1.49524	-0.4806	-0.60356	-0.41109	1.3036	-0.04317	10.9282	0.658128	26.9757	2.81912	11.8723	0.752055	11.5223	0.71668	2.46844	0.970519	4.25	-0.12	1.88118	0.0400784	1	0	1	0.5
Gh_A11G3272	Gorai.007G308700	TCA	TCA / org transformation.other organic acid transformatons.atp-citrate lyase	highly similar to ( 781) AT1G09430 | Symbols: ACLA-3 | ACLA-3; ATP citrate synthase | chr1:3042135-3044978 FORWARDhighly similar to ( 784) loc_os11g47330 12011.m28910 protein ATP-citrate synthase, putative, expressedSucC sucC ATP-grasp_2 no original description	AT1G09430.1	ACLA-3	ATP-citrate lyase A-3	41.3	4	0.287875		1		0.986175	127.84	3	4	0.0002	9.47155	8.56188	8.16806	8.36916	1.44027	-0.14037	-0.82466	-0.47524	1.30349	0.192723	287.628	0.564615	709.938	2.71371	330.649	0.719347	377.905	0.907286	2.46825	1.14292	15.11	2.06	3.95093	0.96552	1	0	1	0.5
Gh_A05G0051	Gorai.009G012900	Not assigned	not assigned.unknown	no original description	0	0	0	339.71	4	0.699603		1		0.88112	16.49	3	4	0.0102	9.06883	7.24351	7.76853	7.30452	1.44154	-0.71086	-0.09176	-0.63892	1.3003	-0.061	218.053	0.938377	537.021	2.71611	158.081	0.642194	151.536	0.610956	2.4628	0.958598	4.3	-0.13	1.89851	0.0428441	1	0	1	0.5
Gh_D05G3911	Gorai.009G089500	Not assigned	not assigned.no ontology	weakly similar to ( 151) AT5G22870 | Symbols: | harpin-induced protein-related / HIN1-related / harpin-responsive protein-related | chr5:7647056-7647679 REVERSEvery weakly similar to (85.9) loc_os02g44670 12002.m09507 protein harpin-induced 1, putative, expressedHin1 no original description	AT5G22870.1	0	Late embryogenesis abundant (LEA) hydroxyproline-rich glycoprotein family	18.24	4	5.74177		1		0.99605	18.25	3	4	0.0085	6.52136	2.83321	5.22305	0.693147	1.04668	-0.38113	0.544065	-1.20962	1.2983	2.14007	37.3505	1.45808	91.8595	2.06578	1.61681	0.432382	7.1266	0.767836	2.45939	4.40782	5.19	0.95	2.18288	0.401389	1	0	1	0.5
Gh_Sca005596G01	Gorai.011G181000	Major carbohydrates	major CHO metabolism.degradation.starch.starch cleavage.beta amylase	highly similar to ( 880) AT3G23920 | Symbols: BAM1, BMY7, TR-BAMY | BAM1 (BETA-AMYLASE 1); beta-amylase | chr3:8641722-8644199 FORWARDmoderately similar to ( 463) AMYB_MEDSA Beta-amylase (EC 3.2.1.2) (1,4-alpha-D-glucan maltohydrolase) - Medicago sativa (Alfalfa)highly similar to ( 712) loc_os03g04770 12003.m06004 protein beta-amylase, putative, expressedGlyco_hydro_14 no original description	AT3G23920.1	BAM1,BMY7,TR-BAMY	beta-amylase 1	23.4	4	0.675872		1		0.963635	14.22	3	4	0.0134	6.13448	6.81674	4.83628	6.51249	0.068241	0.850921	-1.42105	0.501889	1.2982	0.304248	28.5671	0.37344	70.2527	1.04844	91.2965	1.41607	112.731	1.80365	2.45922	1.23477	3.78	1.75	1.70975	0.810135	1	0	1	0.5
Gh_D12G0830	Gorai.008G097100	Transport	transport.misc	highly similar to ( 649) AT3G59030 | Symbols: TT12, ATTT12 | TT12 (TRANSPARENT TESTA 12); antiporter/ solute:hydrogen antiporter/ transmembrane transporter/ transporter | chr3:21819124-21821288 FORWARDmoderately similar to ( 498) loc_os12g42130 12012.m07992 protein transparent testa 12 protein, putative, expressedNorM PRK01766 MatE no original description	AT3G59030.1	ATTT12,TT12	MATE efflux family protein	42.04	4	0.292846		1		0.957245	45.09	3	4	0.0015	8.45553	7.54565	7.15735	7.36708	1.44109	-0.14994	-0.82894	-0.4622	1.29818	0.178577	142.75	0.562943	351.05	2.71526	165.086	0.725879	186.839	0.901288	2.45919	1.13177	8.99	1.14	3.07201	0.499485	1	0	1	0.5
Gh_D11G0619	Gorai.007G066400	RNA	RNA.regulation of transcription.putative transcription regulator	moderately similar to ( 402) AT2G41350 | Symbols: | unknown protein | chr2:17231565-17233458 FORWARDmoderately similar to ( 203) loc_os08g14220 12008.m05547 protein expressed protein no original description	AT2G41350.1	0	0	0.88	4	0.328863		1		0.93641	20.93	3	4	0.0066	4.06903	3.97029	2.77259	3.38439	0.867461	0.702737	-1.29545	-0.27475	1.29644	0.585902	6.83333	0.407409	16.7841	1.82445	10.4425	0.826594	15.6739	1.62759	2.45622	1.50098	6.92	3.84	2.64131	1.7349	1	0	1	0.5
Gh_D05G2824	Gorai.009G313000	Miscellaneous enzyme families	misc.GCN5-related N-acetyltransferase	moderately similar to ( 268) AT2G39020 | Symbols: | GCN5-related N-acetyltransferase (GNAT) family protein | chr2:16295392-16296102 FORWARDweakly similar to ( 114) THT11_TOBAC Tyramine N-feruloyltransferase 4/11 (EC 2.3.1.110) (Hydroxycinnamoyl-CoA: tyramine N-hydroxycinnamoyltransferase) - Nicotiana tabacum (Common tobacco)weakly similar to ( 181) loc_os03g05710 12003.m06093 protein N-acetyltran…	AT2G39020.1	0	Acyl-CoA N-acyltransferases (NAT) superfamily protein	74.88	4	0.395623		1		0.927253	16.11	3	4	0.0107	7.89934	7.10906	6.60394	6.44572	1.35252	0.144521	-0.62759	-0.86945	1.2954	0.663342	97.2714	0.647257	238.747	2.55357	87.1676	0.547355	138.051	1.10536	2.45444	1.58375	5.1	2.21	2.15471	1.03828	1	0	1	0.5
Gh_A12G2592	Gorai.008G103300	Not assigned	not assigned.unknown	nearly identical (2908) AT2G22125 | Symbols: | binding | chr2:9406793-9414223 FORWARDnearly identical (1557) loc_os06g11990 12006.m05916 protein armadillo/beta-catenin-like repeat family protein, expressed no original description	AT2G22125.1	CSI1	binding	7.99	4	0.587911		1		0.9682	20.99	3	4	0.0066	5.52744	5.62582	4.23411	6.15273	0.174763	0.295485	-1.41232	0.942071	1.29334	-0.52691	18.8189	0.375707	46.1239	1.12878	71.1471	1.92128	49.3788	1.2273	2.45094	0.694039	4.76	-3.48	2.05105	1.59709	1	0	1	0.5
Gh_A05G0057	Gorai.009G013700	Not assigned	not assigned.no ontology	weakly similar to ( 110) AT5G11090 | Symbols: | serine-rich protein-related | chr5:3524796-3525449 FORWARD no original description	AT5G11090.1	0	serine-rich protein-related	5.36	4	0.476053		1		0.879253	8.32	3	4	0.0341	4.79991	4.79165	3.51155	5.06576	0.368768	0.356941	-1.4749	0.749188	1.28836	-0.2741	11.4047	0.359758	27.856	1.29125	33.4922	1.68085	27.6968	1.28071	2.44251	0.826963	4.03	-1.39	1.80485	0.623384	1	0	1	0.5
Gh_A01G1033	Gorai.002G137800	Tetrapyrrole synthesis	tetrapyrrole synthesis.glu-tRNA reductase	highly similar to ( 738) AT1G58290 | Symbols: HEMA1 | HEMA1; glutamyl-tRNA reductase | chr1:21624028-21626051 REVERSEhighly similar to ( 786) HEM11_CUCSA Glutamyl-tRNA reductase 1, chloroplast precursor (EC 1.2.1.70) (GluTR) - Cucumis sativus (Cucumber)highly similar to ( 615) loc_os10g35840 12010.m06402 protein glutamyl-tRNA reductase, chloroplast precursor, putative, expressedhemA HemA GlutR_N …	AT1G58290.1	HEMA1	Glutamyl-tRNA reductase family protein	7.71	4	0.325767		1		0.787857	7.6	3	4	0.0396	5.20949	4.67749	3.92198	4.31749	1.2388	0.266591	-1.11408	-0.39131	1.2875	0.360003	15.1577	0.461986	37.0008	2.36002	19.9385	0.762437	25.5897	1.20296	2.44105	1.28343	4.13	1.22	1.83758	0.537896	1	0	1	0.5
Gh_D06G0041	Gorai.010G008900	Secondary metabolism	secondary metabolism.flavonoids.dihydroflavonols.dihydroflavonol 4-reductase	highly similar to ( 525) AT5G42800 | Symbols: DFR, TT3, M318 | DFR (DIHYDROFLAVONOL 4-REDUCTASE); dihydrokaempferol 4-reductase | chr5:17164296-17165864 REVERSEhighly similar to ( 566) DFRA_VITVI Dihydroflavonol-4-reductase (EC 1.1.1.219) (DFR) (Dihydrokaempferol 4-reductase) - Vitis vinifera (Grape)moderately similar to ( 317) loc_os01g44260 12001.m10683 protein dihydroflavonol-4-reductase, puta…	AT5G42800.1	DFR,M318,TT3	dihydroflavonol 4-reductase	358.24	4	6.33526		1		0.978317	18.4	3	4	0.0084	9.67561	4.49424	8.39129	4.4368	1.08818	-0.83869	0.61056	-0.86005	1.28432	0.057439	335.761	1.52685	817.806	2.12606	21.6576	0.550933	22.5372	0.559151	2.43568	1.04062	5.64	0.03	2.31256	0.00931382	1	0	1	0.5
Gh_A04G0871	Gorai.012G125900	Pentose phosphate	OPP.non-reductive PP.transaldolase	highly similar to ( 639) AT5G13420 | Symbols: | transaldolase, putative | chr5:4302080-4304212 REVERSEhighly similar to ( 613) loc_os01g70170 12001.m13065 protein transaldolase 2, putative, expressedPRK03343 Transaldolase_like PRK09533 Transaldolase PRK03903 Transaldolase MipB no original description	AT5G13420.1	0	Aldolase-type TIM barrel family protein	194.85	4	0.281841		1		0.904096	17.79	3	4	0.0089	9.1572	8.22296	7.8736	8.2968	1.41144	-0.30204	-0.94279	-0.16661	1.28361	-0.07384	234.525	0.520226	570.943	2.66003	314.474	0.890934	298.783	0.811105	2.43447	0.950106	5.9	-0.33	2.38371	0.119863	1	0	1	0.5
Gh_A05G1440	Gorai.009G177100	Stress	stress.biotic	moderately similar to ( 399) AT4G21790 | Symbols: TOM1, ATTOM1 | TOM1 (TOBAMOVIRUS MULTIPLICATION 1); protein binding | chr4:11569924-11572163 FORWARDmoderately similar to ( 353) loc_os03g36790 12003.m35615 protein tobamovirus multiplication 1, putative, expressedDUF1084 no original description	AT4G21790.1	ATTOM1,TOM1	tobamovirus multiplication 1	32.47	4	1.35203		1		0.960637	40.02	3	4	0.0019	7.5118	4.72739	6.23048	5.21765	1.29164	-0.97033	0.25074	-0.57205	1.28132	-0.49026	75.0865	1.18982	182.506	2.44807	37.2108	0.67266	26.4902	0.510389	2.43061	0.711896	6.34	-1.02	2.49928	0.436533	1	0	1	0.5
Gh_D09G0616	Gorai.006G077700	Not assigned	not assigned.unknown	no original description	AT5G22875.1	0	0	0.67	4	0.535395		1		0.970343	12.79	3	4	0.0162	2.89039	3.27724	1.60945	3.2189	0.181613	0.678502	-1.46368	0.603565	1.28094	0.058343	3.05135	0.362567	7.41471	1.13415	9.31077	1.51947	9.69502	1.60048	2.42998	1.04127	4.37	0.36	1.92119	0.132791	1	0	1	0.5
Gh_A06G1020	Gorai.010G135000	RNA	RNA.regulation of transcription.unclassified	highly similar to ( 573) AT1G78930 | Symbols: | mitochondrial transcription termination factor-related / mTERF-related | chr1:29678285-29680648 REVERSEmoderately similar to ( 487) loc_os09g38720 12009.m06813 protein mTERF family protein, expressedmTERF no original description	AT1G78930.1	0	Mitochondrial transcription termination factor family protein	0.27	4	30.2772		1		0.98972	8.05	3	4	0.036	2.19722	-7.69315	0.916291	-7.69315	0.98126	-0.8619	0.742546	-0.8619	1.28093	1.85e-12	1.88726	1.67313	4.58596	1.97419	0.00483205	0.550227	0.00483205	0.550227	2.42996	1	4.85	0	2.07963	0	1	0	1	0.5
Gh_A07G1805	Gorai.001G230800	Miscellaneous enzyme families	misc.oxidases - copper, flavone etc	moderately similar to ( 415) AT4G13010 | Symbols: | oxidoreductase, zinc-binding dehydrogenase family protein | chr4:7600682-7602567 FORWARDmoderately similar to ( 411) QORH_SPIOL Chloroplastic quinone-oxidoreductase homolog (EC 1.-.-.-) (ceQORH) - Spinacia oleracea (Spinach)moderately similar to ( 339) loc_os09g32570 12009.m06344 protein chloroplastic quinone-oxidoreductase, putative, expressedQ…	AT4G13010.1	0	Oxidoreductase, zinc-binding dehydrogenase family protein	71.06	4	0.292141		1		0.807901	6.61	3	4	0.0498	7.4553	6.86433	6.17483	6.91025	1.15127	0.025059	-1.28891	0.112581	1.28047	-0.04593	72.2451	0.40926	175.496	2.22109	120.28	1.08116	116.511	1.01752	2.42918	0.968668	4.17	-0.17	1.8513	0.0590411	1	0	1	0.5
Gh_A11G1802	Gorai.007G216800	Miscellaneous enzyme families	misc.UDP glucosyl and glucoronyl transferases	highly similar to ( 554) AT5G67230 | Symbols: | glycosyl transferase family 43 protein | chr5:26822506-26824181 FORWARDmoderately similar to ( 451) loc_os06g47340 12006.m09260 protein glycosyltransferase, putative, expressedGlcAT-I Glyco_transf_43 no original description	AT5G67230.1	I14H,IRX14-L	Nucleotide-diphospho-sugar transferases superfamily protein	32.11	4	0.250895		1		0.936964	19.06	3	4	0.0078	7.57661	6.80572	6.30353	6.87265	1.31179	-0.16022	-1.11915	-0.03243	1.27307	-0.06692	78.9865	0.460365	190.892	2.48249	117.185	0.977772	111.873	0.894889	2.41676	0.954672	6.57	-0.36	2.5552	0.132824	1	0	1	0.5
Gh_A12G1327	Gorai.008G159900	TCA	TCA / org transformation.other organic acid transformatons.atp-citrate lyase	highly similar to ( 721) AT1G10670 | Symbols: ACLA-1 | ACLA-1; ATP citrate synthase | chr1:3535787-3538098 FORWARDhighly similar to ( 679) loc_os11g47330 12011.m28910 protein ATP-citrate synthase, putative, expressedSucC sucC no original description	AT1G10670.1	ACLA-1	ATP-citrate lyase A-1	34.03	4	0.266683		1		0.969913	31.93	3	4	0.003	8.25388	7.54539	6.98887	7.96363	1.03022	-0.2595	-1.27257	0.501861	1.265	-0.41824	127.017	0.413922	305.256	2.04233	249.628	1.41604	186.805	0.835377	2.40328	0.748335	8.92	-3.43	3.05867	1.57421	1	0	1	0.5
Gh_A09G0227	Gorai.006G025900	Miscellaneous enzyme families	misc.UDP glucosyl and glucoronyl transferases	highly similar to ( 645) AT5G15050 | Symbols: | glycosyltransferase family 14 protein / core-2/I-branching enzyme family protein | chr5:4871820-4873454 REVERSEhighly similar to ( 565) loc_os12g44240 12012.m08195 protein BGGP Beta-1-3-galactosyl-O-glycosyl-glycoprotein, putative, expressedBranch no original description	AT5G15050.1	0	Core-2/I-branching beta-1,6-N-acetylglucosaminyltransferase family protein	15.41	4	0.410718		1		0.898559	9.76	3	4	0.026	6.14311	6.32526	4.87901	6.04263	0.450506	0.728089	-1.47597	0.297377	1.2641	0.282622	29.4258	0.359492	70.6742	1.36652	65.9195	1.22891	80.1847	1.65644	2.40178	1.2164	4.61	1.58	2.00222	0.721577	1	0	1	0.5
Gh_Sca144453G01	Gorai.010G202800	Lipid metabolism	lipid metabolism.FA synthesis and FA elongation.beta ketoacyl CoA synthase	highly similar to ( 531) AT5G04530 | Symbols: KCS19 | KCS19 (3-KETOACYL-COA SYNTHASE 19); acyltransferase/ catalytic/ transferase, transferring acyl groups other than amino-acyl groups | chr5:1292222-1293616 REVERSEmoderately similar to ( 474) loc_os10g33370 12010.m06165 protein acyltransferase, putative, expressedFAE1_CUT1_RppA CHS_like BcsA KAS_III no original description	AT5G04530.1	KCS19	3-ketoacyl-CoA synthase 19	4.7	4	45.2552		1		0.993074	12.06	3	4	0.018	5.48687	-6.69315	4.22683	-6.69315	0.957658	-0.86346	0.769262	-0.86346	1.26004	-1.3e-11	18.7242	1.7044	44.8448	1.94215	0.00966409	0.549633	0.00966409	0.549633	2.39502	1	6	0	2.41159	0	1	0	1	0.5
Gh_D06G0340	Gorai.010G043600	Glycolysis	glycolysis.unclear/dually targeted.phosphoglycerate mutase	moderately similar to ( 462) AT1G22170 | Symbols: | phosphoglycerate/bisphosphoglycerate mutase family protein | chr1:7826603-7828055 FORWARDmoderately similar to ( 469) loc_os02g51590 12002.m33276 protein 2,3-bisphosphoglycerate-dependent phosphoglycerate mutase, putative, expressedPRK01112 GpmA PRK01295 PGAM phoE no original description	AT1G22170.1	0	Phosphoglycerate mutase family protein	9.76	4	0.546117		1		0.847404	14.63	3	4	0.0127	5.5393	4.20469	4.2836	3.86073	1.45242	-0.3639	-0.25651	-0.83201	1.2557	0.343963	19.4757	0.837111	46.5046	2.73667	14.5277	0.561746	18.4391	0.777061	2.38783	1.26924	4.27	0.82	1.88803	0.3394	1	0	1	0.5
Gh_A08G1072	Gorai.004G147300	Cell wall	cell wall.degradation.pectate lyases and polygalacturonases	highly similar to ( 635) AT3G62110 | Symbols: | glycoside hydrolase family 28 protein / polygalacturonase (pectinase) family protein | chr3:22997313-22999503 REVERSEvery weakly similar to (84.7) PGLR_ACTCH Polygalacturonase precursor (EC 3.2.1.15) (PG) (Pectinase) - Actinidia chinensis (Kiwi) (Yangtao)highly similar to ( 585) loc_os03g61800 12003.m35505 protein polygalacturonase, putative, expres…	AT3G62110.1	0	Pectin lyase-like superfamily protein	1.17	4	0.323063		1		0.993632	138.02	3	4	0.0002	6.117	5.24175	4.86368	6.03668	0.902368	-0.52785	-1.14564	0.771119	1.25332	-0.79493	29.1148	0.451989	69.4065	1.86913	65.6479	1.70659	37.8376	0.693588	2.38389	0.576371	16.48	-11.88	4.10027	3.54185	1	0	1	0.5
Gh_D05G2660	Gorai.009G294500	Tetrapyrrole synthesis	tetrapyrrole synthesis.uroporphyrinogen decarboxylase	highly similar to ( 622) AT2G40490 | Symbols: HEME2 | HEME2; uroporphyrinogen decarboxylase | chr2:16912961-16914988 FORWARDhighly similar to ( 650) DCUP_TOBAC Uroporphyrinogen decarboxylase, chloroplast precursor (EC 4.1.1.37) (URO-D) (UPD) - Nicotiana tabacum (Common tobacco)highly similar to ( 607) loc_os03g21900 12003.m07594 protein uroporphyrinogen decarboxylase, putative, expressedhemE URO-…	AT2G40490.1	HEME2	Uroporphyrinogen decarboxylase	1.57	4	0.246492		1		0.922565	23.57	3	4	0.0053	4.83628	4.09434	3.58352	4.22683	1.26396	-0.17648	-1.16822	0.080743	1.25276	-0.13249	11.988	0.44497	28.5671	2.40154	18.7242	1.05756	17.0813	0.884859	2.38297	0.912256	7.48	-0.85	2.76689	0.351044	1	0	1	0.5
Gh_A04G0483	Gorai.009G399800	Development	development.unspecified	moderately similar to ( 396) AT1G12910 | Symbols: ATAN11, LWD1 | ATAN11 (ANTHOCYANIN11); nucleotide binding | chr1:4395114-4396154 REVERSEmoderately similar to ( 342) loc_os02g32430 12002.m08336 protein WD40 repeat protein, putative, expressed no original description	AT1G12910.1	ATAN11,LWD1	Transducin/WD40 repeat-like superfamily protein	10.14	4	4.55763		1		0.973213	79.6	3	4	0.0005	7.39326	2.99579	6.14096	2.8622	1.11887	-0.81425	0.56836	-0.87298	1.2523	0.133591	70.569	1.48284	168.11	2.17177	7.27124	0.546018	7.97671	0.568704	2.38221	1.09702	10.57	0.18	3.3437	0.062993	1	0	1	0.5
Gh_D09G1964	Gorai.006G223900	Amino acid metabolism	amino acid metabolism.degradation.aspartate family.methionine	highly similar to ( 894) AT4G13940 | Symbols: HOG1, SAHH1 | MEE58 (MATERNAL EFFECT EMBRYO ARREST 58); adenosylhomocysteinase | chr4:8054931-8056763 FORWARDhighly similar to ( 887) SAHH_CATRO Adenosylhomocysteinase (EC 3.3.1.1) (S-adenosyl-L-homocysteine hydrolase) (AdoHcyase) - Catharanthus roseus (Rosy periwinkle) (Madagascar periwinkle)highly similar to ( 823) loc_os11g26850 12011.m28797 protei…	AT4G13940.1	ATSAHH1,EMB1395,HOG1,MEE58,SAHH1	S-adenosyl-L-homocysteine hydrolase	956.71	4	0.65564		1		0.884851	17.26	3	4	0.0094	10.1981	8.65556	8.94599	8.30968	1.42306	-0.45188	-0.09887	-0.87231	1.25209	0.345886	493.187	0.933764	1174.7	2.68154	317.294	0.546271	403.259	0.73109	2.38186	1.27093	4.42	0.77	1.94002	0.315602	1	0	1	0.5
Gh_D13G0188	Gorai.013G020700	Miscellaneous enzyme families	misc.oxidases - copper, flavone etc	highly similar to ( 509) AT1G65560 | Symbols: | allyl alcohol dehydrogenase, putative | chr1:24371608-24373673 REVERSEmoderately similar to ( 496) loc_os01g66720 12001.m12779 protein NADP-dependent oxidoreductase P1, putative, expressedCOG2130 Qor ADH_zinc_N no original description	AT1G65560.1	0	Zinc-binding dehydrogenase family protein	10.39	4	1.90484		1		0.959539	63.56	3	4	0.0008	6.86641	3.77276	5.61677	3.9797	1.23779	-0.88076	0.382026	-0.73905	1.24964	-0.20694	49.0701	1.30317	116.68	2.35836	15.7764	0.599134	13.6683	0.543081	2.37782	0.866375	8.01	-0.44	2.881	0.16775	1	0	1	0.5
Gh_A08G1745	Gorai.004G227200	Redox	redox.ascorbate and glutathione.ascorbate	moderately similar to ( 381) AT1G07890 | Symbols: APX1, CS1 | APX1 (ascorbate peroxidase 1); L-ascorbate peroxidase | chr1:2438005-2439435 FORWARDmoderately similar to ( 394) APX2_ORYSA L-ascorbate peroxidase 2, cytosolic (EC 1.11.1.11) (APXb) (OsAPx02) - Oryza sativa (Rice)moderately similar to ( 394) loc_os07g49400 12007.m29412 protein OsAPx2 - Cytosolic Ascorbate Peroxidase encoding gene, expr…	AT1G07890.1	APX1,ATAPX01,ATAPX1,CS1,MEE6	ascorbate peroxidase 1	13.68	4	0.337721		1		0.887787	11.15	3	4	0.0206	6.02707	5.50533	4.77912	4.84419	1.24806	0.365895	-0.86198	-0.75197	1.24795	0.661144	27.4574	0.550197	65.2123	2.37521	28.724	0.593792	45.4224	1.28868	2.37504	1.58134	4.59	2.31	1.99452	1.08753	1	0	1	0.5
Gh_D05G2206	Gorai.009G243000	Co-factor and vitamine	Co-factor and vitamine metabolism	moderately similar to ( 474) AT2G25710 | Symbols: HCS1 | HCS1 (HOLOCARBOXYLASE SYNTHASE); biotin-[acetyl-CoA-carboxylase] ligase/ catalytic | chr2:10952719-10955061 FORWARDmoderately similar to ( 370) loc_os02g07040 12002.m100459 protein biotin--protein ligase, putative, expressedBirA PRK11886 PRK08330 no original description	AT2G25710.1	HCS1	holocarboxylase synthase 1	24.82	4	0.525389		1		0.817709	14.13	3	4	0.0135	6.48158	4.85984	5.23378	5.2391	1.45206	-0.83866	-0.31046	-0.30295	1.2478	-0.37926	37.6292	0.806385	89.3612	2.73599	37.7681	0.810593	29.0373	0.559163	2.37479	0.768831	4.28	-0.94	1.88949	0.398542	1	0	1	0.5
Gh_D04G1975	Gorai.009G399800	Development	development.unspecified	moderately similar to ( 396) AT1G12910 | Symbols: ATAN11, LWD1 | ATAN11 (ANTHOCYANIN11); nucleotide binding | chr1:4395114-4396154 REVERSEmoderately similar to ( 342) loc_os02g32430 12002.m08336 protein WD40 repeat protein, putative, expressed no original description	AT1G12910.1	ATAN11,LWD1	Transducin/WD40 repeat-like superfamily protein	12.83	4	5.97513		1		0.987924	169.06	3	4	0.0001	8.47136	4.39448	7.22439	2.70805	1.05621	-0.49732	0.581046	-1.13994	1.24697	1.68643	149.54	1.49593	354.922	2.07947	6.53438	0.453778	21.0315	0.708422	2.37342	3.21859	16.08	2.37	4.05766	1.11397	1	0	1	0.5
Gh_A11G0732	Gorai.007G090500	Cell wall	cell wall.precursor synthesis.GAE	highly similar to ( 737) AT4G00110 | Symbols: GAE3 | GAE3 (UDP-D-GLUCURONATE 4-EPIMERASE 3); UDP-glucuronate 4-epimerase/ catalytic | chr4:38702-39994 REVERSEweakly similar to ( 103) GALE1_PEA UDP-glucose 4-epimerase (EC 5.1.3.2) (Galactowaldenase) (UDP-galactose 4-epimerase) - Pisum sativum (Garden pea)highly similar to ( 536) loc_os02g54890 12002.m10517 protein expressed proteinWcaG Epimerase G…	AT4G00110.1	GAE3	UDP-D-glucuronate 4-epimerase 3	2.34	4	0.482374		1		0.864911	9.58	3	4	0.0268	4.04305	4.36945	2.80337	4.09434	0.308883	0.776724	-1.46801	0.382404	1.23968	0.275103	6.98071	0.361481	16.4846	1.23875	17.0813	1.30351	20.6697	1.71324	2.36146	1.21008	4.1	1.49	1.82856	0.674588	1	0	1	0.5
Gh_A13G0199	Gorai.013G023800	Protein	protein.postranslational modification.kinase.receptor like cytoplasmatic kinase VII	highly similar to ( 646) AT5G59700 | Symbols: | protein kinase, putative | chr5:24052613-24055102 REVERSEmoderately similar to ( 216) NORK_MEDTR Nodulation receptor kinase precursor (EC 2.7.11.1) (Does not make infections protein 2) (Symbiosis receptor-like kinase) (MtSYMRK) - Medicago truncatula (Barrel medic)highly similar to ( 594) loc_os06g22810 12006.m06934 protein protein kinase, putative, …	AT5G59700.1	0	Protein kinase superfamily protein	2.66	4	0.345136		1		0.919846	14.26	3	4	0.0133	4.43082	3.11352	3.19867	3.4012	1.47022	-0.69428	-0.55436	-0.22158	1.23214	-0.28768	9.18114	0.680959	21.5679	2.77065	10.5648	0.857626	8.65489	0.618018	2.34916	0.819217	4.65	-0.89	2.01549	0.374926	1	0	1	0.5
Gh_A09G0068	Gorai.006G008000	Transport	transport.potassium	moderately similar to ( 306) AT4G18160 | Symbols: KCO6, ATTPK3, ATKCO6, TPK3 | KCO6; outward rectifier potassium channel | chr4:10055696-10057546 FORWARDmoderately similar to ( 289) loc_os09g12790 12009.m04542 protein calcium-activated outward-rectifying potassium channel 6, putative, expressed no original description	AT4G18160.1	ATKCO6,ATTPK3,KCO6,TPK3	Ca2+ activated outward rectifying K+ channel 6	5.2	4	0.563329		1		0.972752	52.12	3	4	0.0012	6.1474	4.81624	4.91632	4.2485	1.39486	-0.26999	-0.14482	-0.98005	1.23107	0.567746	30.1968	0.904492	70.8845	2.62963	19.0075	0.506962	28.173	0.829325	2.34742	1.48221	7.85	2.35	2.84631	1.10663	1	0	1	0.5
Gh_D11G2345	Gorai.007G253100	Nitrogen assimilation	N-metabolism.nitrate metabolism.NR	moderately similar to ( 340) AT5G17770 | Symbols: ATCBR, CBR1 | ATCBR (ARABIDOPSIS THALIANA NADH:CYTOCHROME B5 REDUCTASE 1); cytochrome-b5 reductase | chr5:5864543-5866495 REVERSEweakly similar to ( 157) NIA1_ORYSA Nitrate reductase [NADH] 1 (EC 1.7.1.1) (NR1) - Oryza sativa (Rice)moderately similar to ( 339) loc_os01g59930 12001.m12127 protein NADH-cytochrome b5 reductase, putative, expressedFAD…	AT5G17770.1	ATCBR,CBR,CBR1	NADH:cytochrome B5 reductase 1	254.92	4	0.319828		1		0.86671	8.55	3	4	0.0325	8.62434	7.82144	7.39541	7.44191	1.41304	0.001171	-0.74798	-0.66623	1.22893	0.379536	168.361	0.595437	394.626	2.66297	173.875	0.630151	226.198	1.00081	2.34393	1.30092	3.86	1.07	1.74254	0.462291	1	0	1	0.5
Gh_D04G1850	Gorai.012G180400	Not assigned	not assigned.unknown	no original description	0	0	0	1.61	4	36.2382		1		0.99122	8.99	3	4	0.0299	4.14314	-6.69315	2.91777	-6.69315	0.96636	-0.86293	0.759504	-0.86293	1.22536	-5.6e-13	7.55678	1.69291	17.6688	1.9539	0.00966409	0.549835	0.00966409	0.549835	2.33814	1	5.16	0	2.17428	0	1	0	1	0.5
Gh_A07G1537	Gorai.001G195600	RNA	RNA.regulation of transcription.C2H2 zinc finger family	moderately similar to ( 336) AT1G04990 | Symbols: | zinc finger (CCCH-type) family protein | chr1:1419368-1421454 REVERSEmoderately similar to ( 259) ZFNL_PEA Zinc finger CCCH domain-containing protein ZFN-like - Pisum sativum (Garden pea)moderately similar to ( 259) loc_os01g68860 12001.m43436 protein zinc finger CCCH type domain-containing protein ZFN-like 2, putative, expressed no original des…	AT1G04990.1	0	Zinc finger C-x8-C-x5-C-x3-H type family protein	21.31	4	0.426148		1		0.829091	8.1	3	4	0.0356	6.26244	6.47543	5.04346	6.16542	0.42952	0.761268	-1.46918	0.278389	1.21899	0.310015	32.9785	0.361188	76.7686	1.34679	71.7754	1.21284	88.9815	1.69498	2.32784	1.23972	4.08	1.57	1.8227	0.719738	1	0	1	0.5
Gh_D05G2981	Gorai.009G331400	Redox	redox.thioredoxin.QSOX	highly similar to ( 714) AT1G15020 | Symbols: ATQSOX1, QSO2 | thioredoxin family protein | chr1:5173341-5176105 REVERSEhighly similar to ( 621) loc_os05g47930 12005.m27953 protein OsQSOXL1 - Oryza sativa quiescin-sulfhydryl oxidase-like, expressedPDI_a_QSOX PDI_a_family no original description	AT1G15020.2	ATQSOX1,QSO2,QSOX1	quiescin-sulfhydryl oxidase 1	1.84	4	0.233461		1		0.952061	34.7	3	4	0.0025	5.53339	5.15329	4.31749	4.92725	1.08111	0.334694	-1.30662	-0.10919	1.2159	0.226038	19.9385	0.404267	46.3144	2.11567	30.4264	0.927108	35.5873	1.26111	2.32286	1.16962	9.63	2.06	3.18707	0.965937	1	0	1	0.5
Gh_A08G1572	Gorai.004G203200	Lipid metabolism	lipid metabolism.exotics' (steroids, squalene etc).methylsterol monooxygenase'	moderately similar to ( 441) AT4G12110 | Symbols: SMO1-1, ATSMO1, ATSMO1-1 | SMO1-1 (STEROL-4ALPHA-METHYL OXIDASE 1-1); 4,4-dimethyl-9beta,19-cyclopropylsterol-4alpha-methyl oxidase/ C-4 methylsterol oxidase/ catalytic | chr4:7254197-7256004 FORWARDmoderately similar to ( 387) loc_os10g39810 12010.m065330 protein C-4 methylsterol oxidase, putative, expressedERG3 no original description	AT4G12110.1	ATSMO1,ATSMO1-1,SMO1-1	sterol-4alpha-methyl oxidase 1-1	2.13	4	0.31419		1		0.941528	36.79	3	4	0.0023	5.20401	3.95124	3.98898	4.21951	1.46913	-0.66334	-0.5991	-0.2067	1.21502	-0.26826	15.8783	0.660166	36.8606	2.76855	18.6294	0.866517	15.4683	0.631415	2.32144	0.830318	7.6	-1.41	2.79392	0.636625	1	0	1	0.5
Gh_A07G1836	Gorai.001G233900	Redox	redox.ascorbate and glutathione	moderately similar to ( 214) AT2G32720 | Symbols: B5 #4, ATCB5-B, CB5-B | CB5-B (CYTOCHROME B5 ISOFORM B); heme binding | chr2:13877013-13878447 REVERSEmoderately similar to ( 228) CYB5_TOBAC Cytochrome b5 - Nicotiana tabacum (Common tobacco)moderately similar to ( 208) loc_os05g01820 12005.m04718 protein cytochrome b5, putative, expressedCyt-b5 no original description	AT2G32720.1	ATCB5-B,B5 #4,CB5-B	cytochrome B5 isoform B	45.46	4	0.368759		1		0.903727	25.42	3	4	0.0046	7.78759	6.53959	6.57508	6.51026	1.49865	-0.50284	-0.44592	-0.54988	1.21251	0.029328	95.3445	0.734116	220.952	2.82577	91.1555	0.683077	93.0275	0.705716	2.31741	1.02054	5.98	0.11	2.40528	0.0385608	1	0	1	0.5
Gh_A02G0707	Gorai.005G084000	Miscellaneous enzyme families	misc.plastocyanin-like	weakly similar to ( 134) AT2G02850 | Symbols: ARPN | ARPN (PLANTACYANIN); copper ion binding / electron carrier | chr2:826630-827720 REVERSEweakly similar to ( 141) BABL_CUCSA Basic blue protein (Cusacyanin) (Plantacyanin) (CBP) - Cucumis sativus (Cucumber)weakly similar to ( 138) loc_os03g50160 12003.m10011 protein chemocyanin precursor, putative, expressedCu_bind_like no original description	AT2G02850.1	ARPN	plantacyanin	3.29	4	5.6509		1		0.896804	14.63	3	4	0.0127	4.61016	0.695371	3.4012	-0.69205	1.07231	-0.53823	0.574941	-1.10901	1.20896	1.38742	10.5648	1.48962	24.4228	2.10279	0.618974	0.463612	1.6193	0.688615	2.31171	2.61611	4.53	0.68	1.97602	0.274777	1	0	1	0.5
Gh_D04G0850	Gorai.012G099200	Protein	protein.postranslational modification.kinase.receptor like cytoplasmatic kinase VII	highly similar to ( 544) AT2G41970 | Symbols: | protein kinase, putative | chr2:17520517-17522304 REVERSEmoderately similar to ( 207) NORK_MEDTR Nodulation receptor kinase precursor (EC 2.7.11.1) (Does not make infections protein 2) (Symbiosis receptor-like kinase) (MtSYMRK) - Medicago truncatula (Barrel medic)moderately similar to ( 480) loc_os02g35760 12002.m100240 protein protein kinase 1, put…	AT2G41970.1	0	Protein kinase superfamily protein	21.47	4	1.83463		1		0.946475	16.34	3	4	0.0104	6.31536	4.5433	5.11199	2.89037	1.12421	-0.12081	0.278742	-1.28213	1.20336	1.65293	34.5831	1.21314	79.6365	2.17982	7.41462	0.411188	23.3168	0.919671	2.30276	3.14471	4.15	1.96	1.84588	0.915652	1	0	1	0.5
Gh_A05G3108	Gorai.012G063500	Minor carbohydrates	minor CHO metabolism.raffinose family.raffinose synthases.known	nearly identical (1199) AT5G40390 | Symbols: SIP1 | SIP1 (seed imbibition 1-like); galactinol-sucrose galactosyltransferase/ hydrolase, hydrolyzing O-glycosyl compounds | chr5:16161720-16165085 FORWARDhighly similar to ( 514) STSYN_PEA Stachyose synthase precursor (EC 2.4.1.67) (Galactinol--raffinose galactosyltransferase) - Pisum sativum (Garden pea)nearly identical (1070) loc_os01g07530 12001.m…	AT5G40390.1	SIP1	Raffinose synthase family protein	7.49	4	4.56764		1		0.973452	113.04	3	4	0.0003	7.45617	2.91778	6.25287	3.09107	1.10937	-0.88326	0.581052	-0.80717	1.2033	-0.17329	76.2607	1.49594	175.602	2.15752	8.52128	0.571502	7.5568	0.542141	2.30266	0.886815	12.43	-0.28	3.61848	0.102073	1	0	1	0.5
Gh_D04G2012	Gorai.012G138100	Secondary metabolism	secondary metabolism.isoprenoids.mevalonate pathway.HMG-CoA reductase	highly similar to ( 806) AT1G76490 | Symbols: HMG1, HMGR1 | HMG1 (HYDROXY METHYLGLUTARYL COA REDUCTASE 1); hydroxymethylglutaryl-CoA reductase | chr1:28695801-28698206 FORWARDhighly similar to ( 928) HMDH2_GOSHI 3-hydroxy-3-methylglutaryl-coenzyme A reductase 2 (EC 1.1.1.34) (HMG-CoA reductase 2) - Gossypium hirsutum (Upland cotton)highly similar to ( 747) loc_os08g40180 12008.m07998 protein 3-hy…	AT1G76490.1	HMG1,HMGR1	hydroxy methylglutaryl CoA reductase 1	10.77	4	0.259983		1		0.873738	9.48	3	4	0.0273	5.92158	5.54908	4.7185	5.17615	1.12715	0.403557	-1.20985	-0.32086	1.20308	0.372926	26.3275	0.432314	60.614	2.18426	36.1557	0.800592	46.8207	1.32277	2.30231	1.29498	4.81	1.65	2.06678	0.756329	1	0	1	0.5
Gh_D05G0533	Gorai.009G055100	Photosyntheis	PS.calvin cycle.GAP	highly similar to ( 893) AT2G24270 | Symbols: ALDH11A3 | ALDH11A3; 3-chloroallyl aldehyde dehydrogenase/ glyceraldehyde-3-phosphate dehydrogenase (NADP+) | chr2:10327325-10329601 REVERSEhighly similar to ( 919) GAPN_NICPL NADP-dependent glyceraldehyde-3-phosphate dehydrogenase (EC 1.2.1.9) (Non-phosphorylating glyceraldehyde 3-phosphate dehydrogenase) (Glyceraldehyde-3-phosphate dehydrogenase [NA…	AT2G24270.1	ALDH11A3	aldehyde dehydrogenase 11A3	20.69	4	1.04851		1		0.949735	36.04	3	4	0.0024	7.00079	5.06576	5.79909	4.50535	1.30634	-0.48893	0.191441	-1.00885	1.2017	0.560403	55.6802	1.1419	128.07	2.47313	22.7115	0.496942	33.4922	0.712553	2.3001	1.47468	5.95	1.32	2.39779	0.590759	1	0	1	0.5
Gh_A03G0649	Gorai.003G105100	Glycolysis	glycolysis.cytosolic branch.enolase	highly similar to ( 736) AT1G74030 | Symbols: | enolase, putative | chr1:27839465-27841901 REVERSEhighly similar to ( 528) ENO_RICCO Enolase (EC 4.2.1.11) (2-phosphoglycerate dehydratase) (2-phospho-D-glycerate hydro-lyase) - Ricinus communis (Castor bean)highly similar to ( 698) loc_os09g20820 12009.m05289 protein enolase, putative, expressedenolase eno Eno Enolase_C Enolase_N PRK08350 enolase_l…	AT1G74030.1	ENO1	enolase 1	16.29	4	0.764855		1		0.992726	195.3	3	4	<.0001	8.47533	6.43695	7.27483	6.53306	1.37622	-0.78952	0.100706	-0.68741	1.2005	-0.09611	154.861	1.0723	355.9	2.59588	92.6078	0.620968	86.6394	0.578537	2.2982	0.935552	14.01	-0.61	3.82227	0.240092	1	0	1	0.5
Gh_D09G1062	Gorai.006G126900	Transport	transport.ABC transporters and multidrug resistance systems	highly similar to ( 965) AT1G51460 | Symbols: | ABC transporter family protein | chr1:19077132-19081335 REVERSEweakly similar to ( 194) PDR1_ORYSA Probable pleiotropic drug resistance protein 1 - Oryza sativa (Rice)highly similar to ( 858) loc_os05g13520 12005.m05767 protein CER5, putative, expressedABCG_EPDR ABCG_White ABC_PDR_domain2 CcmA ABC_PDR_domain1 FepC ABC_subfamily_A ABC_cobalt_CbiO_dom…	AT1G51460.1	0	ABC-2 type transporter family protein	190.79	4	12.9089		1		0.961341	11.11	3	4	0.0207	8.89666	0.919234	7.69894	2.91989	0.995912	-1.10146	0.681015	-0.57546	1.19772	-2.00066	207.783	1.60327	476.607	1.99434	7.56788	0.671072	1.89111	0.466045	2.29377	0.249887	5.05	-0.3	2.14015	0.110145	1	0	1	0.5
Gh_D08G2271	Gorai.004G246100	Pentose phosphate	OPP.non-reductive PP.ribose 5-phosphate isomerase	moderately similar to ( 368) AT3G04790 | Symbols: | ribose 5-phosphate isomerase-related | chr3:1313365-1314195 FORWARDmoderately similar to ( 333) loc_os07g08030 12007.m05261 protein ribose-5-phosphate isomerase, putative, expressedRPI_A PRK00702 RpiA Rib_5-P_isom_A no original description	AT3G04790.1	0	Ribose 5-phosphate isomerase, type A protein	41.88	4	0.403831		1		0.951896	38.32	3	4	0.0021	8.1628	7.30047	6.96555	6.5951	1.35411	0.066437	-0.43368	-0.98686	1.19725	0.705376	124.98	0.740371	286.581	2.55639	96.6767	0.504575	157.638	1.04713	2.29302	1.63057	7.46	3.41	2.76394	1.56863	1	0	1	0.5
Gh_A08G1800	Gorai.004G233700	Redox	redox.glutaredoxins	moderately similar to ( 251) AT5G58530 | Symbols: | glutaredoxin family protein | chr5:23660428-23661249 FORWARDweakly similar to ( 194) loc_os01g61350 12001.m12261 protein electron transporter, putative, expressedGRX_GRX_like no original description	AT5G58530.1	0	Glutaredoxin family protein	3.84	4	1.60756		1		0.92608	23.02	3	4	0.0055	4.84419	2.25129	3.65066	2.015	1.25498	-0.71251	0.349333	-0.89181	1.19353	0.236296	12.5591	1.27397	28.724	2.38664	4.04179	0.538938	4.76109	0.610257	2.28712	1.17796	4.68	0.35	2.02555	0.128105	1	0	1	0.5
Gh_D08G0995	Gorai.004G110200	Not assigned	not assigned.unknown	highly similar to ( 621) AT2G12400 | Symbols: | unknown protein | chr2:5005144-5008140 REVERSEhighly similar to ( 573) loc_os02g55590 12002.m10585 protein expressed protein no original description	AT2G12400.1	0	0	33.79	4	0.263622		1		0.889001	5.99	3	4	0.0583	6.734	6.25767	5.54322	6.54678	0.886561	-0.02438	-1.39071	0.528532	1.19077	-0.28912	46.6311	0.381377	106.447	1.84876	93.4929	1.44246	76.5149	0.983243	2.28275	0.818403	4.05	-1.22	1.81214	0.535912	1	0	1	0.5
Gh_D06G0187	Gorai.010G023800	Protein	protein.degradation.ubiquitin.E3.SCF.FBOX	weakly similar to ( 164) AT4G24210 | Symbols: SLY1 | SLY1 (SLEEPY1) | chr4:12563658-12564113 FORWARDweakly similar to ( 101) GID2_ORYSA F-box protein GID2 (Gibberellin-insensitive dwarf protein 2) (Protein GIBBERELLIN INSENSITIVE DWARF2) - Oryza sativa (Rice) no original description	AT4G24210.1	SLY1	F-box family protein	8.87	4	0.347357		1		0.800556	10.89	3	4	0.0215	5.43154	4.33073	4.2485	4.30406	1.49728	-0.43536	-0.57974	-0.48218	1.18304	0.026669	19.0075	0.669084	43.1574	2.82311	19.7539	0.715895	20.1224	0.739509	2.27054	1.01866	4.11	0.08	1.8323	0.0259837	1	0	1	0.5
Gh_A11G1975	Gorai.007G220800	Protein	protein.postranslational modification	highly similar to ( 504) AT4G33920 | Symbols: | protein phosphatase 2C family protein / PP2C family protein | chr4:16260876-16262703 FORWARDmoderately similar to ( 478) loc_os12g39120 12012.m07697 protein catalytic/ protein phosphatase type 2C, putative, expressedPP2Cc PP2Cc PP2C PTC1 no original description	AT4G33920.1	0	Protein phosphatase 2C family protein	3.79	4	0.306936		1		0.867669	10.02	3	4	0.0248	4.60016	3.80666	3.41773	3.41773	1.41653	-0.00701	-0.70476	-0.70476	1.18243	0.388936	10.6866	0.613545	24.2541	2.66943	10.6866	0.613545	13.9933	0.995153	2.26959	1.30943	4.15	1.2	1.84518	0.530248	1	0	1	0.5
Gh_D12G0687	Gorai.008G079200	Miscellaneous enzyme families	misc.cytochrome P450	highly similar to ( 524) AT4G37310 | Symbols: CYP81H1 | CYP81H1; electron carrier/ heme binding / iron ion binding / monooxygenase/ oxygen binding | chr4:17556152-17558833 REVERSEmoderately similar to ( 329) C82A1_PEA Cytochrome P450 82A1 (EC 1.14.-.-) (CYPLXXXII) (Fragment) - Pisum sativum (Garden pea)moderately similar to ( 387) loc_os04g18380 12004.m06999 protein cytochrome P450 81E1, putative…	AT4G37370.1	CYP81D8	cytochrome P450, family 81, subfamily D, polypeptide 8	20.46	4	25.5364		1		0.97957	7.07	3	4	0.0447	6.2519	0.405466	5.07517	-4.69315	0.900542	-0.27152	0.664638	-1.29366	1.17673	5.09861	33.7116	1.58517	76.2098	1.86677	0.0386564	0.407915	1.32452	0.828446	2.26064	34.2639	4.07	0.15	1.81708	0.0523327	1	0	1	0.5
Gh_D02G1579	Gorai.005G174600	Cell wall	cell wall.degradation.pectate lyases and polygalacturonases	highly similar to ( 627) AT5G63180 | Symbols: | pectate lyase family protein | chr5:25341106-25343113 REVERSEmoderately similar to ( 398) PEL_LILLO Pectate lyase precursor (EC 4.2.2.2) - Lilium longiflorum (Trumpet lily)highly similar to ( 572) loc_os04g05050 12004.m35243 protein pectate lyase 8 precursor, putative, expressedAmb_all Pec_lyase_C PelB no original description	AT1G67750.1	0	Pectate lyase family protein	8.14	4	6.81326		1		0.950737	17.7	3	4	0.009	5.63657	3.19867	4.46014	-0.69205	0.904389	0.017405	0.476367	-1.39816	1.17643	3.89072	22.0109	1.39124	49.7483	1.87175	0.618974	0.379413	9.18114	1.01214	2.26017	14.8329	4.74	1.35	2.04428	0.605236	1	0	1	0.5
Gh_A01G1680	Gorai.002G230800	RNA	RNA.regulation of transcription.G2-like transcription factor family, GARP	moderately similar to ( 238) AT3G10760 | Symbols: | myb family transcription factor | chr3:3369814-3370821 FORWARDweakly similar to ( 183) loc_os05g34110 12005.m07643 protein myb-like DNA-binding domain, SHAQKYF class family protein, expressed no original description	AT3G10760.1	0	Homeodomain-like superfamily protein	1.56	4	0.245742		1		0.954895	17.01	3	4	0.0097	4.74493	4.3631	3.56953	4.59512	0.815631	0.085867	-1.43081	0.529308	1.1754	-0.23202	11.8723	0.370923	26.8143	1.76007	24.1696	1.44324	20.579	1.06133	2.25855	0.851441	6.92	-1.74	2.64134	0.802719	1	0	1	0.5
Gh_A08G0491	Gorai.004G065300	Photosyntheis	PS.lightreaction.photosystem II.PSII polypeptide subunits	moderately similar to ( 226) loc_os08g39430 12008.m07924 protein thylakoid lumenal 19 kDa protein, chloroplast precursor, putative, expressed no original description	AT3G63540.1	0	Mog1/PsbP/DUF1795-like photosystem II reaction center PsbP family protein	1.78	4	0.26467		1		0.847589	12.19	3	4	0.0176	4.16667	3.4012	2.99573	3.19868	1.41931	-0.07696	-0.86952	-0.47283	1.17093	0.202523	7.97637	0.547329	17.9594	2.67458	9.18115	0.72055	10.5648	0.948053	2.25157	1.15071	4.84	0.79	2.07719	0.323309	1	0	1	0.5
Gh_D10G2333	Gorai.011G274900	Miscellaneous enzyme families	misc.UDP glucosyl and glucoronyl transferases	moderately similar to ( 227) AT1G22400 | Symbols: UGT85A1, ATUGT85A1 | UGT85A1; UDP-glycosyltransferase/ cis-zeatin O-beta-D-glucosyltransferase/ glucuronosyltransferase/ trans-zeatin O-beta-D-glucosyltransferase/ transferase, transferring glycosyl groups / transferase, transferring hexosyl groups | chr1:7903851-7906607 REVERSEweakly similar to ( 113) UFOG_SOLME Anthocyanidin 3-O-glucosyltransfer…	AT1G22400.1	ATUGT85A1,UGT85A1	UDP-Glycosyltransferase superfamily protein	0.87	4	0.246166		1		0.889055	12.05	3	4	0.018	3.77276	3.52636	2.60269	3.21888	0.97484	0.487211	-1.34075	-0.12131	1.17007	0.307485	6.07418	0.394815	13.6683	1.96542	9.31061	0.919352	11.5223	1.40173	2.25023	1.23755	5.69	1.77	2.32632	0.818569	1	0	1	0.5
Gh_A07G0897	Gorai.001G110500	Cell wall	cell wall.cell wall proteins.AGPs.AGP	moderately similar to ( 334) AT3G46550 | Symbols: SOS5 | SOS5 (salt overly sensitive 5); polysaccharide binding / protein binding | chr3:17136612-17137874 REVERSEmoderately similar to ( 332) loc_os05g38500 12005.m08029 protein fasciclin-like arabinogalactan protein 8 precursor, putative no original description	AT3G46550.1	SOS5	Fasciclin-like arabinogalactan family protein	16.9	4	1.15241		1		0.929456	24.53	3	4	0.0049	6.39776	4.18966	5.22843	3.95125	1.30247	-0.67281	0.256432	-0.88609	1.16933	0.238412	37.4899	1.19452	84.3177	2.4665	15.4683	0.541079	18.2479	0.627284	2.24908	1.17969	4.8	0.44	2.06277	0.166788	1	0	1	0.5
Gh_D04G0217	Gorai.012G034600	DNA	DNA.repair	highly similar to ( 556) AT1G19025 | Symbols: | DNA cross-link repair protein-related | chr1:6568920-6570800 FORWARDmoderately similar to ( 438) loc_os01g65890 12001.m12697 protein DNA repair metallo-beta-lactamase family protein, expressed no original description	AT1G19025.1	0	DNA repair metallo-beta-lactamase family protein	1.91	4	0.26744		1		0.897215	5.35	3	4	0.0694	3.83945	3.63759	2.67415	3.6763	0.723082	0.341552	-1.47936	0.414723	1.1653	-0.03871	6.38262	0.358648	14.315	1.6507	12.7843	1.33304	12.4458	1.26712	2.2428	0.973522	3.96	-0.17	1.77887	0.0604224	1	0	1	0.5
Gh_A12G1790	Gorai.008G214600	Signalling	signalling.receptor kinases.leucine rich repeat III	moderately similar to ( 432) AT5G07620 | Symbols: | protein kinase family protein | chr5:2407401-2409066 REVERSEweakly similar to ( 125) NORK_MEDTR Nodulation receptor kinase precursor (EC 2.7.11.1) (Does not make infections protein 2) (Symbiosis receptor-like kinase) (MtSYMRK) - Medicago truncatula (Barrel medic)moderately similar to ( 331) loc_os02g43870 12002.m09421 protein protein Kinase-like…	AT5G07620.1	0	Protein kinase superfamily protein	1.06	4	2.09814		1		0.981028	63.29	3	4	0.0008	4.62986	1.09861	3.46574	2.07944	1.16895	-1.10981	0.417724	-0.47687	1.16413	-0.98083	11.0482	1.33582	24.7587	2.24848	4.22644	0.718535	2.14149	0.463355	2.24098	0.506689	7.89	-1.99	2.85527	0.929338	1	0	1	0.5
Gh_A09G1800	Gorai.006G219400	Signalling	signalling.receptor kinases.leucine rich repeat XI	nearly identical (1276) AT5G63930 | Symbols: | leucine-rich repeat transmembrane protein kinase, putative | chr5:25583006-25586392 FORWARDhighly similar to ( 551) RPK1_IPONI Receptor-like protein kinase precursor (EC 2.7.11.1) - Ipomoea nil (Japanese morning glory) (Pharbitis nil)nearly identical (1214) loc_os04g42700 12004.m09235 protein receptor-like protein kinase precursor, putative, expresse…	AT5G63930.1	0	Leucine-rich repeat protein kinase family protein	1.9	4	0.437292		1		0.957471	57.44	3	4	0.001	5.32301	3.97029	4.15888	3.7612	1.45893	-0.47653	-0.2067	-0.7757	1.16413	0.209092	17.8628	0.866517	40.03	2.74905	13.5592	0.584105	15.6739	0.718704	2.24098	1.15596	8.34	1.04	2.94629	0.449559	1	0	1	0.5
Gh_A10G1084	Gorai.011G160800	Development	development.unspecified	moderately similar to ( 360) AT1G04770 | Symbols: | male sterility MS5 family protein | chr1:1336564-1337767 REVERSEmoderately similar to ( 360) loc_os05g43040 12005.m08434 protein pollenless3, putative, expressed no original description	AT1G04770.1	0	Tetratricopeptide repeat (TPR)-like superfamily protein	1.02	4	0.253561		1		0.954681	15.17	3	4	0.0119	4.20469	3.91203	3.04453	4.11911	0.723705	0.172999	-1.45936	0.562658	1.16016	-0.20708	8.25079	0.363654	18.4391	1.65142	17.377	1.47699	15.0535	1.1274	2.23482	0.866289	6.5	-1.52	2.53905	0.694102	1	0	1	0.5
Gh_D13G0434	Gorai.013G048400	Hormone metabolism	hormone metabolism.auxin.induced-regulated-responsive-activated	nearly identical (1015) AT2G14960 | Symbols: GH3.1 | GH3.1 | chr2:6451659-6453670 REVERSEhighly similar to ( 926) GH38_ORYSA Probable indole-3-acetic acid-amido synthetase GH3.8 (EC 6.3.2.-) (Auxin-responsive GH3-like protein 8) (OsGH3-8) - Oryza sativa (Rice)highly similar to ( 926) loc_os07g40290 12007.m08271 protein indole-3-acetic acid-amido synthetase GH3.8, putative, expressedGH3 no origina…	AT2G14960.1	GH3.1	Auxin-responsive GH3 family protein	1.83	4	3.95061		1		0.892115	26.17	3	4	0.0043	4.45435	0.000985	3.29584	1.09874	1.1058	-1.09082	0.534365	-0.54935	1.15851	-1.09776	9.82078	1.4483	21.9226	2.15218	2.14168	0.683328	1.00068	0.469494	2.23227	0.467243	5.49	-0.99	2.26943	0.424002	1	0	1	0.5
Gh_A10G0965	Gorai.011G177800	Not assigned	not assigned.no ontology.pentatricopeptide (PPR) repeat-containing protein	moderately similar to ( 458) AT4G02750 | Symbols: | pentatricopeptide (PPR) repeat-containing protein | chr4:1221116-1223461 REVERSEvery weakly similar to (92.8) RF1_ORYSA Rf1 protein, mitochondrial precursor (PPR protein) (Fertility restorer) (Restorer for CMS) - Oryza sativa (Rice)moderately similar to ( 423) loc_os09g15800 12009.m04841 protein pentatricopeptide repeat protein PPR868-14, putati…	AT4G02750.1	0	Tetratricopeptide repeat (TPR)-like superfamily protein	0.77	4	0.245885		1		0.786111	5.86	3	4	0.0602	2.8622	2.19722	1.70475	2.30259	1.25403	-0.14628	-1.18334	0.075589	1.15745	-0.10536	3.25972	0.440331	7.27124	2.38507	4.93341	1.05379	4.58596	0.903577	2.23063	0.929573	3.81	-0.37	1.72082	0.135987	1	0	1	0.5
Gh_A05G3694	Gorai.009G255100	Cell wall	cell wall.cellulose synthesis.cellulose synthase	nearly identical (1712) AT5G64740 | Symbols: CESA6, IXR2, E112, PRC1 | CESA6 (CELLULOSE SYNTHASE 6); cellulose synthase/ transferase, transferring glycosyl groups | chr5:25881555-25886333 FORWARDnearly identical (1567) loc_os07g24190 12007.m28970 protein CESA3 - cellulose synthase, expressedCellulose_synt no original description	AT5G64740.1	CESA6,E112,IXR2,PRC1	cellulose synthase 6	72	4	0.252312		1		0.760815	5.88	3	4	0.06	7.48633	6.95987	6.33062	6.98054	1.15585	0.043386	-1.28629	0.087059	1.15572	-0.02067	80.4833	0.410004	179.313	2.22815	126.285	1.0622	124.489	1.03053	2.22795	0.985776	3.98	-0.08	1.78535	0.0266513	1	0	1	0.5
Gh_D12G0562	Gorai.008G062200	Amino acid metabolism	amino acid metabolism.synthesis.aromatic aa.chorismate.3-dehydroquinate synthase	highly similar to ( 649) AT5G66120 | Symbols: | 3-dehydroquinate synthase, putative | chr5:26431516-26433649 REVERSEhighly similar to ( 617) loc_os09g36800 12009.m06629 protein 3-dehydroquinate synthase, putative, expressedaroB AroB DHQ_synthase aroB GldA no original description	AT5G66120.2	0	3-dehydroquinate synthase, putative	49.35	4	0.252966		1		0.87493	14.27	3	4	0.0133	7.65799	6.91771	6.50429	6.67771	1.41409	-0.04274	-0.85632	-0.51503	1.1537	0.239993	90.7791	0.55236	201.969	2.66491	102.375	0.699778	120.903	0.970809	2.22484	1.18099	5.23	1.02	2.19604	0.43664	1	0	1	0.5
Gh_A04G0547	Gorai.009G407400	Photosyntheis	PS.calvin cycle.aldolase	highly similar to ( 611) AT3G52930 | Symbols: | fructose-bisphosphate aldolase, putative | chr3:19627383-19628874 REVERSEhighly similar to ( 588) ALF_ORYSA Fructose-bisphosphate aldolase cytoplasmic isozyme (EC 4.1.2.13) (Gravity-specific protein GSC 233) - Oryza sativa (Rice)highly similar to ( 588) loc_os01g67860 12001.m12890 protein fructose-bisphosphate aldolase cytoplasmic isozyme, putative,…	AT3G52930.1	0	Aldolase superfamily protein	160.57	4	0.223579		1		0.924307	12.88	3	4	0.016	9.16701	8.86736	8.01434	8.78569	0.933603	0.323322	-1.41393	0.157005	1.15268	0.081665	258.557	0.375288	574.839	1.91004	441.323	1.11497	467.025	1.25121	2.22326	1.05824	6.17	0.53	2.45472	0.205451	1	0	1	0.5
Gh_A01G1034	Gorai.002G137900	RNA	RNA.regulation of transcription.bHLH,Basic Helix-Loop-Helix family	weakly similar to ( 180) AT5G65640 | Symbols: bHLH093 | bHLH093 (beta HLH protein 93); DNA binding / transcription factor | chr5:26237137-26238635 FORWARDweakly similar to ( 169) loc_os03g04310 12003.m101180 protein DNA binding protein, putative, expressed no original description	AT5G65640.1	bHLH093	beta HLH protein 93	2.28	4	22.5917		1		0.986825	18.41	3	4	0.0084	4.70502	-5.69315	3.55535	0.693147	0.835609	-1.39806	0.588645	-0.0262	1.14967	-6.38629	11.7562	1.50383	26.0826	1.78461	1.61681	0.982003	0.0193282	0.379439	2.21863	0.0119545	5.55	-0.35	2.28739	0.12711	1	0	1	0.5
Gh_D01G2352	Gorai.002G074400	Nucleotide metabolism	nucleotide metabolism.degradation	moderately similar to ( 490) AT5G54390 | Symbols: AHL, ATAHL | AHL (ARABIDOPSIS HAL2-LIKE); 3(2'),5'-bisphosphate nucleotidase/ inositol or phosphatidylinositol phosphatase | chr5:22086133-22087586 FORWARDmoderately similar to ( 212) DPNP_ORYSA 3'(2'),5'-bisphosphate nucleotidase (EC 3	AT5G54390.1	AHL,ATAHL,HL	HAL2-like	1.23	4	0.37368		1		0.922467	14.88	3	4	0.0123	3.71357	4.02535	2.56495	3.2581	0.509461	1.0011	-1.30179	-0.20877	1.14862	0.767255	5.91734	0.405623	13.1189	1.42352	9.5672	0.865275	16.2836	2.00153	2.21702	1.70203	4.61	4.13	2.00206	1.83901	1	0	1	0.5
Gh_D11G2832	Gorai.007G308700	TCA	TCA / org transformation.other organic acid transformatons.atp-citrate lyase	highly similar to ( 781) AT1G09430 | Symbols: ACLA-3 | ACLA-3; ATP citrate synthase | chr1:3042135-3044978 FORWARDhighly similar to ( 784) loc_os11g47330 12011.m28910 protein ATP-citrate synthase, putative, expressedSucC sucC ATP-grasp_2 no original description	AT1G09430.1	ACLA-3	ATP-citrate lyase A-3	90.38	4	0.214335		1		0.911376	16.65	3	4	0.0101	8.7167	8.28765	7.5689	8.07013	1.16438	0.265636	-1.23998	-0.19003	1.1478	0.21753	189.874	0.423379	420.715	2.24136	268.751	0.876587	312.487	1.20217	2.21576	1.16274	6.55	1.36	2.55077	0.611157	1	0	1	0.5
Gh_A07G1163	Gorai.001G143300	Stress	stress.abiotic.heat	highly similar to ( 626) AT2G47440 | Symbols: | DNAJ heat shock N-terminal domain-containing protein | chr2:19469912-19471660 FORWARDmoderately similar to ( 426) loc_os07g49000 12007.m09109 protein heat shock protein binding protein, putative, expressed no original description	AT4G02100.1	0	Heat shock protein DnaJ with tetratricopeptide repeat	24.82	4	0.275532		1		0.86775	6.19	3	4	0.0553	6.4481	6.06262	5.30081	6.39192	0.752127	0.022265	-1.42015	0.645754	1.14728	-0.3293	39.4189	0.373673	87.3114	1.68427	83.9767	1.56456	66.8392	1.01555	2.21497	0.795925	4.02	-1.48	1.79867	0.670301	1	0	1	0.5
Gh_D11G1599	Gorai.007G173500	Amino acid metabolism	amino acid metabolism.degradation.aromatic aa.tryptophan	highly similar to ( 574) AT1G06550 | Symbols: | enoyl-CoA hydratase/isomerase family protein | chr1:2003834-2006564 REVERSEhighly similar to ( 530) loc_os01g54860 12001.m11647 protein 3-hydroxyisobutyryl-CoA hydrolase/ catalytic, putative, expressedPRK06493 PRK06028 PRK06952 PRK07828 PRK07759 PRK05617 CaiD PRK05980 ECH PRK07510 no original description	AT1G06550.1	0	ATP-dependent caseinolytic (Clp) protease/crotonase family protein	96.38	4	1.83768		1		0.975016	84.53	3	4	0.0004	9.4008	6.56667	8.25596	6.35957	1.21388	-0.74634	0.42205	-0.88958	1.14484	0.207099	305.697	1.33983	675.96	2.3196	82.115	0.539771	94.7907	0.596114	2.21121	1.15436	8.91	0.53	3.05755	0.205887	1	0	1	0.5
Gh_D09G0215	Gorai.006G025900	Miscellaneous enzyme families	misc.UDP glucosyl and glucoronyl transferases	highly similar to ( 645) AT5G15050 | Symbols: | glycosyltransferase family 14 protein / core-2/I-branching enzyme family protein | chr5:4871820-4873454 REVERSEhighly similar to ( 565) loc_os12g44240 12012.m08195 protein BGGP Beta-1-3-galactosyl-O-glycosyl-glycoprotein, putative, expressedBranch no original description	AT5G15050.1	0	Core-2/I-branching beta-1,6-N-acetylglucosaminyltransferase family protein	17.59	4	0.366452		1		0.814121	7.14	3	4	0.044	5.98015	6.16961	4.8363	5.7301	0.510395	0.831537	-1.42848	0.086548	1.14385	0.439511	28.5675	0.371522	63.1255	1.42444	53.0801	1.06183	71.9843	1.77958	2.2097	1.35614	3.77	2.03	1.70795	0.949227	1	0	1	0.5
Gh_A08G0343	Gorai.004G048800	RNA	RNA.regulation of transcription.unclassified	highly similar to ( 575) AT1G66180 | Symbols: | aspartyl protease family protein | chr1:24647221-24648513 FORWARDweakly similar to ( 200) loc_os03g16500 12003.m35155 protein PCS1, putative, expressed no original description	AT1G66180.1	0	Eukaryotic aspartyl protease family protein	156.45	4	0.523374		1		0.948831	16.03	3	4	0.0108	8.41947	6.62672	7.27794	7.09299	1.39944	-0.95586	-0.1003	-0.34328	1.14153	-0.46627	155.195	0.932839	342.384	2.63799	136.522	0.788247	98.8191	0.515534	2.20615	0.723833	4.28	-1.14	1.88974	0.495424	1	0	1	0.5
Gh_A09G2473	Gorai.006G104800	RNA	RNA.regulation of transcription.C2H2 zinc finger family	weakly similar to ( 186) AT2G28200 | Symbols: | nucleic acid binding / transcription factor/ zinc ion binding | chr2:12024321-12025181 FORWARDweakly similar to ( 108) loc_os04g08060 12004.m06098 protein zinc finger, C2H2 type family protein, expressed no original description	AT2G28200.1	0	C2H2-type zinc finger family protein	95.41	4	0.239748		1		0.807759	6.33	3	4	0.0533	7.67299	7.03218	6.53161	6.90325	1.3422	-0.00594	-1.05906	-0.2772	1.14138	0.128938	92.5145	0.479945	204.08	2.53538	119.697	0.825191	130.887	0.995891	2.20593	1.09349	3.77	0.43	1.70743	0.161425	1	0	1	0.5
Gh_D05G0363	Gorai.009G038000	Major carbohydrates	major CHO metabolism.degradation.sucrose.Susy	nearly identical (1401) AT3G43190 | Symbols: SUS4, ATSUS4 | SUS4; UDP-glycosyltransferase/ sucrose synthase/ transferase, transferring glycosyl groups | chr3:15179204-15182577 REVERSEnearly identical (1457) SUSY_SOYBN Sucrose synthase (EC 2.4.1.13) (Sucrose-UDP glucosyltransferase) (Nodulin-100) - Glycine max (Soybean)nearly identical (1278) loc_os06g09450 12006.m091637 protein sucrose synthase 1…	AT3G43190.1	ATSUS4,SUS4	sucrose synthase 4	154.17	4	0.31543		1		0.977552	65.13	3	4	0.0007	10.1874	10.3957	9.04829	9.68707	0.596454	0.943848	-1.30266	-0.23764	1.13906	0.70864	529.428	0.405378	1166	1.512	824.326	0.848132	1347.16	1.92365	2.20237	1.63426	10.41	8.39	3.31838	2.95609	1	0	1	0.5
Gh_A04G1025	Gorai.012G149100	Amino acid metabolism	amino acid metabolism.synthesis.serine-glycine-cysteine group.serine.phosphoglycerate dehydrogenase	highly similar to ( 777) AT4G34200 | Symbols: EDA9 | EDA9 (embryo sac development arrest 9); ATP binding | chr4:16374041-16376561 REVERSEvery weakly similar to (95.5) DHGY_CUCSA Glycerate dehydrogenase (EC 1.1.1.29) (NADH-dependent hydroxypyruvate reductase) (HPR) (GDH) - Cucumis sativus (Cucumber)highly similar to ( 775) loc_os04g55720 12004.m35214 protein D-3-phosphoglycerate dehydrogenase, chl…	AT4G34200.1	EDA9	D-3-phosphoglycerate dehydrogenase	1.14	4	4.19368		1		0.995298	44.62	3	4	0.0016	4.62006	3.22e-06	3.48124	0.693147	1.09731	-0.99632	0.581237	-0.68222	1.13882	-0.69314	11.1675	1.49613	24.591	2.13955	1.61681	0.623206	1	0.501277	2.20201	0.618505	7.48	-0.75	2.76674	0.304889	1	0	1	0.5
Gh_D11G0086	Gorai.007G010200	RNA	RNA.regulation of transcription.AP2/EREBP, APETALA2/Ethylene-responsive element binding protein family	weakly similar to ( 105) AT5G52020 | Symbols: | AP2 domain-containing protein | chr5:21124192-21124890 REVERSEvery weakly similar to (93.2) loc_os02g45420 12002.m09579 protein ap2/EREBP transcription factor, putative, expressedAP2 AP2 no original description	AT5G52020.1	0	Integrase-type DNA-binding superfamily protein	1.14	4	4.92264		1		0.934435	48.36	3	4	0.0013	4.63473	-0.69205	3.49651	1.79176	1.0047	-1.29519	0.513263	-0.22278	1.13822	-2.48381	11.2864	1.42727	24.8423	2.00653	3.46237	0.856913	0.618974	0.407482	2.20109	0.178772	7.55	-2.24	2.78272	1.05243	1	0	1	0.5
Gh_A11G1708	Gorai.007G204000	Protein	protein.postranslational modification.kinase.receptor like cytoplasmatic kinase VII	highly similar to ( 563) AT2G18470 | Symbols: | protein kinase family protein | chr2:8005285-8007767 REVERSEmoderately similar to ( 244) PSKR_DAUCA Phytosulfokine receptor precursor (EC 2.7.11.1) (Phytosulfokine LRR receptor kinase) - Daucus carota (Carrot)highly similar to ( 526) loc_os05g12680 12005.m05731 protein receptor protein kinase PERK1, putative, expressedPkinase_Tyr TyrKc PTKc S_TKc S_…	AT2G18470.1	PERK4	roline-rich extensin-like receptor kinase 4	10.69	4	0.263765		1		0.913435	6.1	3	4	0.0566	5.67504	5.59657	4.53796	5.491	0.659962	0.511953	-1.48475	0.312836	1.13708	0.105567	23.2307	0.35731	51.0925	1.58004	44.9735	1.24215	48.3877	1.42598	2.19935	1.07592	4.14	0.52	1.84184	0.19852	1	0	1	0.5
Gh_A03G0167	Gorai.003G155300	Not assigned	not assigned.unknown	moderately similar to ( 429) AT1G63930 | Symbols: | unknown protein | chr1:23727927-23729174 FORWARDweakly similar to ( 178) loc_os12g06780 12012.m04668 protein expressed proteinDUF793 no original description	AT1G63930.1	ROH1	from the Czech \'roh\' meaning \'corner\'	8.64	4	1.15125		1		0.944933	18.16	3	4	0.0086	5.67504	4.62986	4.53796	2.94444	1.09022	0.162473	0.080896	-1.33359	1.13708	1.68542	23.2307	1.05767	51.0925	2.12907	7.69776	0.39678	24.7587	1.1192	2.19935	3.21635	4.6	3.25	1.99924	1.50161	1	0	1	0.5
Gh_A10G0092	Gorai.011G010500	Protein	protein.postranslational modification	highly similar to ( 612) AT1G62400 | Symbols: HT1 | HT1 (high leaf temperature 1); kinase/ protein serine/threonine/tyrosine kinase | chr1:23090243-23091529 FORWARDweakly similar to ( 110) PSKR_DAUCA Phytosulfokine receptor precursor (EC 2.7.11.1) (Phytosulfokine LRR receptor kinase) - Daucus carota (Carrot)highly similar to ( 526) loc_os06g43030 12006.m08833 protein HT1 protein kinase, putative,…	AT1G62400.1	HT1	Protein kinase superfamily protein	1.4	4	0.505479		1		0.912309	18.46	3	4	0.0083	3.97029	3.02042	2.83322	2.19722	1.31563	0.020635	-0.2346	-1.10167	1.13708	0.8232	7.12661	0.849921	15.6739	2.4891	4.58596	0.465977	8.11407	1.01441	2.19935	1.76933	4.88	2.46	2.08954	1.15902	1	0	1	0.5
Gh_A06G0011	Gorai.010G001100	Protein	protein.degradation.ubiquitin.E3.SCF.FBOX	weakly similar to ( 137) AT2G17030 | Symbols: | F-box family protein | chr2:7399108-7400650 FORWARDweakly similar to ( 108) loc_os11g38140 12011.m07661 protein F-box domain containing protein, expressed no original description	AT2G17030.1	0	F-box family protein with a domain of unknown function (DUF295)	6.65	4	0.476538		1		0.951194	17.55	3	4	0.0091	5.09375	5.71703	3.96081	4.88658	0.246432	1.10352	-1.3115	-0.03845	1.13294	0.830445	15.5713	0.402902	34.1485	1.18627	29.5807	0.973701	52.6014	2.14878	2.19305	1.77823	3.92	4.38	1.76164	1.92375	1	0	1	0.5
Gh_D08G0847	Gorai.004G095000	Cell	cell.cycle	moderately similar to ( 406) AT1G16330 | Symbols: CYCB3;1 | CYCB3;1 (cyclin b3;1); cyclin-dependent protein kinase | chr1:5582387-5584457 REVERSEmoderately similar to ( 226) CCNB2_ORYSA G2/mitotic-specific cyclin-2 (B-like cyclin) (CycOs2) - Oryza sativa (Rice)moderately similar to ( 234) loc_os05g41390 12005.m08314 protein cyclin-A1, putative, expressedCyclin_N COG5024 Cyclin_C no original descr…	AT1G16330.1	CYCB3;1	cyclin b3;1	3.07	4	0.499811		1		0.914472	21.78	3	4	0.0061	4.85593	3.11352	3.72569	3.6763	1.38732	-0.99878	-0.16045	-0.22809	1.13024	-0.56279	13.2296	0.894746	28.9588	2.61593	12.7843	0.853764	8.65489	0.500423	2.18895	0.676994	5.11	-1.72	2.15826	0.793985	1	0	1	0.5
Gh_A09G1148	Gorai.006G137000	Not assigned	not assigned.unknown	moderately similar to ( 486) AT2G41810 | Symbols: | FUNCTIONS IN: molecular_function unknown; INVOLVED IN: biological_process unknown; LOCATED IN: endomembrane system; EXPRESSED IN: root; CONTAINS InterPro DOMAIN/s: Protein of unknown function DUF642 (InterPro:IPR006946), Galactose-binding like (InterPro:IPR008979); BEST Arabidopsis thaliana protein match is: unknown protein (TAIR:AT2G41800.1); H…	AT2G41810.1	0	Protein of unknown function, DUF642	37.19	4	6.4531		1		0.972472	23.35	3	4	0.0054	7.7149	2.67415	6.58479	2.39807	1.06141	-0.80156	0.643745	-0.9036	1.13011	0.276082	95.9887	1.56238	210.095	2.08698	5.27097	0.534551	6.38263	0.573728	2.18875	1.2109	6.13	0.16	2.44528	0.055252	1	0	1	0.5
Gh_D06G1349	Gorai.010G150900	Not assigned	not assigned.unknown	weakly similar to ( 149) AT1G11120 | Symbols: | unknown protein | chr1:3715229-3717320 FORWARD no original description	AT1G11120.2	0	0	1.36	4	1.09358		1		0.869644	16.03	3	4	0.0108	3.48124	1.50408	2.35137	1.09874	1.30293	-0.57418	0.230244	-0.959	1.12986	0.405337	5.1031	1.17303	11.1675	2.4673	2.14168	0.514413	2.83643	0.671668	2.18838	1.3244	3.87	0.66	1.74311	0.263535	1	0	1	0.5
Gh_A11G1722	Gorai.007G206100	Lipid metabolism	lipid metabolism.exotics'(steroids, squalene etc)'	moderately similar to ( 321) AT4G36750 | Symbols: | quinone reductase family protein | chr4:17324642-17326215 FORWARDmoderately similar to ( 233) loc_os01g57570 12001.m43222 protein minor allergen Alt a 7, putative, expressedPRK03767 WrbA no original description	AT4G36750.1	0	Quinone reductase family protein	65.51	4	3.72213		1		0.974989	23.54	3	4	0.0053	7.97333	3.93183	6.84801	3.94158	1.11761	-0.84653	0.570712	-0.84179	1.12532	-0.00975	115.201	1.48526	251.311	2.16988	15.3651	0.557951	15.2616	0.556121	2.1815	0.993267	5.24	-0.01	2.19897	0.00281712	1	0	1	0.5
Gh_D11G0896	Gorai.007G095000	Cell wall	cell wall.modification	weakly similar to ( 104) AT2G18800 | Symbols: ATXTH21, XTH21 | XTH21 (XYLOGLUCAN ENDOTRANSGLUCOSYLASE/HYDROLASE 21); hydrolase, acting on glycosyl bonds / xyloglucan endotransglucosylase | chr2:8144947-8146265 FORWARDvery weakly similar to (99.4) XTH8_ORYSA Xyloglucan endotransglycosylase/hydrolase protein 8 precursor (EC 2.4.1.207) (End-xyloglucan transferase) (OsXTH8) (OsXRT5) - Oryza sativa (R…	AT2G18800.1	ATXTH21,XTH21	xyloglucan endotransglucosylase/hydrolase 21	7.61	4	0.419032		1		0.971977	43.17	3	4	0.0017	6.61405	5.84499	5.48894	4.97328	1.28203	0.16636	-0.35017	-1.09823	1.12512	0.871713	44.9092	0.784492	97.9555	2.43181	31.4128	0.467089	57.4802	1.12222	2.18119	1.82983	7.79	4.51	2.83507	1.96881	1	0	1	0.5
Gh_A10G0952	Gorai.011G181100	Not assigned	not assigned.no ontology	moderately similar to ( 298) AT4G15470 | Symbols: | EXPRESSED IN: 24 plant structures; EXPRESSED DURING: 15 growth stages; CONTAINS InterPro DOMAIN/s: Uncharacterised protein family UPF0005 (InterPro:IPR006214); BEST Arabidopsis thaliana protein match is: glutamate binding (TAIR:AT1G03070.1); Has 4000 Blast hits to 3999 proteins in 955 species: Archae - 0; Bacteria - 1775; Metazoa - 750; Fungi - …	AT4G15470.1	0	Bax inhibitor-1 family protein	39.37	4	0.217091		1		0.84386	6.87	3	4	0.0467	7.07115	6.62141	5.94673	6.51841	1.15016	0.177334	-1.28204	-0.04545	1.12442	0.102996	61.6799	0.411214	134.471	2.21938	91.672	0.968988	98.4559	1.13079	2.18014	1.074	4.31	0.44	1.90024	0.164998	1	0	1	0.5
Gh_D01G0516	Gorai.002G074700	Protein	protein.postranslational modification.kinase.receptor like cytoplasmatic kinase VII	nearly identical (1151) AT5G54380 | Symbols: THE1 | THE1 (THESEUS1); kinase/ protein kinase | chr5:22077313-22079880 REVERSEmoderately similar to ( 269) NORK_MEDTR Nodulation receptor kinase precursor (EC 2.7.11.1) (Does not make infections protein 2) (Symbiosis receptor-like kinase) (MtSYMRK) - Medicago truncatula (Barrel medic)highly similar to ( 743) loc_os06g22810 12006.m06934 protein protein…	AT5G54380.1	THE1	protein kinase family protein	29.55	4	1.22336		1		0.912394	27.93	3	4	0.0038	7.11436	5.10291	5.99146	4.48865	1.26191	-0.50076	0.277894	-1.03904	1.1229	0.61426	63.6225	1.21242	138.56	2.39812	22.4501	0.486651	34.366	0.706734	2.17784	1.53077	5.08	1.21	2.14847	0.535576	1	0	1	0.5
Gh_D13G1259	Gorai.013G139600	Major carbohydrates	major CHO metabolism.degradation.sucrose.invertases.neutral	nearly identical (1004) AT4G09510 | Symbols: CINV2 | beta-fructofuranosidase, putative / invertase, putative / saccharase, putative / beta-fructosidase, putative | chr4:6021679-6023310 REVERSEhighly similar to ( 986) loc_os02g34560 12002.m33716 protein neutral/alkaline invertase, putative, expressedInvertase_neut no original description	AT4G09510.1	CINV2	cytosolic invertase 2	17.04	4	1.1146		1		0.986182	71.21	3	4	0.0006	6.33771	7.76281	5.21494	7.32251	-0.28415	0.974293	-1.27563	0.585484	1.12278	0.440298	37.1409	0.413045	80.8799	0.821225	160.065	1.50054	217.189	1.96468	2.17765	1.35689	4.53	4.58	1.97653	1.99156	1	0	1	0.5
Gh_A11G2453	Gorai.007G302300	Not assigned	not assigned.unknown	highly similar to ( 741) AT1G56230 | Symbols: | unknown protein | chr1:21046111-21048959 REVERSEmoderately similar to ( 382) loc_os01g24480 12001.m08916 protein expressed proteinDUF1399 no original description	AT1G56230.1	0	Protein of unknown function (DUF1399)	2.12	4	25.1079		1		0.988306	13.06	3	4	0.0156	4.27667	-6.69315	3.157	0.405465	0.809498	-1.41598	0.582348	0.024136	1.11967	-7.09861	8.91973	1.49728	19.3823	1.7526	1.32452	1.01687	0.00966409	0.374755	2.17297	0.00729632	4.58	-0.24	1.99298	0.0861701	1	0	1	0.5
Gh_A11G3293	Gorai.007G335500	Protein	protein.synthesis.elongation	nearly identical (1636) AT1G56070 | Symbols: LOS1 | LOS1; copper ion binding / translation elongation factor/ translation factor, nucleic acid binding | chr1:20968245-20971077 REVERSEnearly identical (1631) EF2_BETVU Elongation factor 2 (EF-2) - Beta vulgaris (Sugar beet)nearly identical (1652) loc_os04g02820 12004.m101449 protein elongation factor 2, putative, expressedPRK07560 FusA EF2 aeEF2_sn…	AT1G56070.1	LOS1	Ribosomal protein S5/Elongation factor G/III/V family protein	1.04	4	0.265341		1		0.975867	27.95	3	4	0.0038	4.79165	4.82029	3.67631	4.70048	0.535758	0.587868	-1.49351	0.369881	1.11534	0.119812	12.7844	0.355147	27.6969	1.4497	26.0007	1.29225	28.2522	1.50302	2.16647	1.08659	8.43	1.27	2.96458	0.562614	1	0	1	0.5
Gh_A08G1905	Gorai.004G246100	Pentose phosphate	OPP.non-reductive PP.ribose 5-phosphate isomerase	moderately similar to ( 368) AT3G04790 | Symbols: | ribose 5-phosphate isomerase-related | chr3:1313365-1314195 FORWARDmoderately similar to ( 333) loc_os07g08030 12007.m05261 protein ribose-5-phosphate isomerase, putative, expressedRPI_A PRK00702 RpiA Rib_5-P_isom_A no original description	AT3G04790.1	0	Ribose 5-phosphate isomerase, type A protein	19.46	4	0.301361		1		0.93322	34.08	3	4	0.0026	7.36296	6.32167	6.24804	6.1192	1.48391	-0.33397	-0.4625	-0.68744	1.11492	0.202469	76.0061	0.725728	164.616	2.79706	69.5124	0.620955	79.9855	0.79335	2.16583	1.15067	7.05	1.03	2.67112	0.440507	1	0	1	0.5
Gh_D04G0030	Gorai.012G004800	RNA	RNA.regulation of transcription.ARF, Auxin Response Factor family	highly similar to ( 771) AT4G30080 | Symbols: ARF16 | ARF16 (AUXIN RESPONSE FACTOR 16); miRNA binding / transcription factor | chr4:14703369-14705564 REVERSEhighly similar to ( 776) loc_os06g47150 12006.m091768 protein auxin response factor 16, putative, expressedAuxin_resp B3 no original description	AT4G30080.1	ARF16	auxin response factor 16	1.77	4	0.208825		1		0.920231	12.64	3	4	0.0165	4.5326	4.18966	3.41773	3.88156	1.11346	0.389169	-1.24112	-0.26151	1.11487	0.308091	10.6866	0.423044	23.1445	2.16363	14.739	0.834214	18.2479	1.30964	2.16576	1.23807	5.68	1.73	2.32451	0.800615	1	0	1	0.5
Gh_D05G3382	Gorai.009G381200	Signalling	signalling.receptor kinases.leucine rich repeat XI	nearly identical (1194) AT5G53890 | Symbols: | leucine-rich repeat transmembrane protein kinase, putative | chr5:21877235-21880345 FORWARDhighly similar to ( 826) PSKR_DAUCA Phytosulfokine receptor precursor (EC 2.7.11.1) (Phytosulfokine LRR receptor kinase) - Daucus carota (Carrot)highly similar to ( 939) loc_os07g01710 12007.m04650 protein phytosulfokine receptor precursor, putative, expressedS…	AT5G53890.1	AtPSKR2,PSKR2	phytosylfokine-alpha receptor 2	1.33	4	0.609323		1		0.840661	14.58	3	4	0.0128	3.51154	1.87184	2.3979	1.8718	1.42072	-0.70039	-0.01989	-0.70044	1.11365	3.63e-05	5.27034	0.986308	11.4046	2.67719	3.65989	0.615384	3.65999	0.615406	2.16392	1.00002	3.94	0	1.76895	2.6139e-05	1	0	1	0.5
Gh_A03G1540	Gorai.005G222600	Signalling	signalling.14-3-3 proteins	moderately similar to ( 397) AT4G09000 | Symbols: GRF1, GF14 CHI | 14-3-3-like protein GF14 chi / general regulatory factor 1 (GRF1) | chr4:5775387-5777157 FORWARDmoderately similar to ( 398) 1433_HELAN 14-3-3-like protein - Helianthus annuus (Common sunflower)moderately similar to ( 373) loc_os08g33370 12008.m26501 protein 14-3-3-like protein, putative, expressed14-3-3 14_3_3 BMH1 no original de…	AT1G78300.1	14-3-3OMEGA,GF14 OMEGA,GRF2	general regulatory factor 2	273.26	4	0.273579		1		0.823399	8.72	3	4	0.0315	8.95719	8.46769	7.84463	7.95191	1.2715	0.316654	-0.89871	-0.68945	1.11255	0.515776	229.864	0.536366	497.03	2.41413	247.607	0.62009	354.02	1.24544	2.16228	1.42976	4.17	1.86	1.85337	0.865736	1	0	1	0.5
Gh_D08G2254	Gorai.004G244100	Hormone metabolism	hormone metabolism.gibberelin.signal transduction	highly similar to ( 613) AT5G27320 | Symbols: ATGID1C, GID1C | GID1C (GA INSENSITIVE DWARF1C); hydrolase | chr5:9629254-9630746 FORWARDmoderately similar to ( 484) GID1_ORYSA Gibberellin receptor GID1 (EC 3.-.-.-) (Gibberellin-insensitive dwarf protein 1) (Protein GIBBERELLIN INSENSITIVE DWARF1) - Oryza sativa (Rice)moderately similar to ( 484) loc_os05g33730 12005.m07605 protein gibberellin rece…	AT5G27320.1	ATGID1C,GID1C	alpha/beta-Hydrolases superfamily protein	9.01	4	2.847		1		0.9337	17.55	3	4	0.0091	5.56068	1.70476	4.44852	2.52584	1.13612	-1.05347	0.504575	-0.58722	1.11217	-0.82108	21.8342	1.41871	47.1989	2.19789	5.75909	0.665624	3.25974	0.481808	2.1617	0.566017	4.2	-0.76	1.86439	0.308273	1	0	1	0.5
Gh_D07G1992	Gorai.001G228600	Not assigned	not assigned.unknown	weakly similar to ( 114) AT5G48500 | Symbols: | unknown protein | chr5:19653235-19654017 FORWARD no original description	AT5G48500.1	0	0	7.7	4	2.42355		1		0.97518	29.35	3	4	0.0035	5.8861	2.89037	4.77912	2.30259	1.15721	-0.6469	0.490558	-1.00087	1.10698	0.587783	27.4574	1.40499	59.1417	2.23026	4.93342	0.499699	7.41462	0.638651	2.15394	1.50294	5.33	0.76	2.22581	0.309919	1	0	1	0.5
Gh_A11G0909	Gorai.007G111800	RNA	RNA.regulation of transcription.bHLH,Basic Helix-Loop-Helix family	moderately similar to ( 221) AT4G17880 | Symbols: | basic helix-loop-helix (bHLH) family protein | chr4:9933702-9935471 REVERSEweakly similar to ( 151) loc_os10g42430 12010.m06996 protein transcription factor MYC7E, putative, expressed no original description	AT1G32640.1	ATMYC2,JAI1,JIN1,MYC2,RD22BP1,ZBF1	Basic helix-loop-helix (bHLH) DNA-binding family protein	23.47	4	0.314026		1		0.785698	8.98	3	4	0.0299	6.30445	5.19296	5.1985	5.32301	1.49058	-0.5811	-0.57077	-0.3387	1.10595	-0.13005	36.7201	0.673257	79.0366	2.81001	40.03	0.790754	36.5793	0.668454	2.15241	0.913798	3.76	-0.37	1.70572	0.137277	1	0	1	0.5
Gh_D05G2103	Gorai.009G228900	Not assigned	not assigned.unknown	weakly similar to ( 135) AT5G65520 | Symbols: | binding | chr5:26189876-26190496 REVERSEvery weakly similar to (99.8) loc_os02g10940 12002.m06392 protein TPR Domain containing protein, expressed no original description	AT5G65520.1	0	Tetratricopeptide repeat (TPR)-like superfamily protein	8.45	4	0.931157		1		0.992542	60.95	3	4	0.0009	5.36831	6.77822	4.26268	5.7414	-0.16308	1.1947	-1.22784	0.196216	1.10563	1.03682	19.1953	0.426956	41.3069	0.893116	53.4975	1.14569	109.761	2.28898	2.15193	2.0517	3.93	7.65	1.76653	2.80438	1	1	2	1
Gh_D01G1585	Gorai.002G191300	Nucleotide metabolism	nucleotide metabolism.phosphotransfer and pyrophosphatases.adenylate kinase	moderately similar to ( 390) AT5G63400 | Symbols: ADK1 | ADK1 (ADENYLATE KINASE 1); ATP binding / adenylate kinase/ nucleobase, nucleoside, nucleotide kinase | chr5:25393502-25394817 REVERSEmoderately similar to ( 416) KAD2_ORYSA Adenylate kinase B (EC 2.7.4.3) (ATP-AMP transphosphorylase) - Oryza sativa (Rice)moderately similar to ( 416) loc_os11g20790 12011.m06153 protein adenylate kinase B, pu…	AT5G63400.1	ADK1	adenylate kinase 1	8.23	4	0.977687		1		0.958497	28.71	3	4	0.0036	5.88471	3.9982	4.77913	3.48124	1.29006	-0.51417	0.232693	-1.00858	1.10559	0.516961	27.4575	1.17503	59.0848	2.44538	11.1675	0.497035	15.9801	0.700196	2.15187	1.43094	5.15	1.15	2.17198	0.502671	1	0	1	0.5
Gh_D01G0004	Gorai.002G001100	Lipid metabolism	lipid metabolism.exotics' (steroids, squalene etc).sphingolipids'	moderately similar to ( 244) AT3G06470 | Symbols: | GNS1/SUR4 membrane family protein | chr3:1984206-1985042 FORWARDmoderately similar to ( 203) loc_os03g49480 12003.m09947 protein elongation of fatty acids protein 2, putative, expressedELO no original description	AT3G06470.1	0	GNS1/SUR4 membrane protein family	1662.61	4	4.11842		1		0.931727	13.14	3	4	0.0154	10.6511	6.81783	9.54578	6.26149	1.10217	-0.70951	0.579786	-0.97245	1.10529	0.55634	747.42	1.49463	1608.01	2.14678	76.7179	0.50964	112.816	0.611528	2.15141	1.47053	3.93	0.35	1.76671	0.129303	1	0	1	0.5
Gh_A10G0342	Gorai.011G039400	Protein	protein.targeting.peroxisomes	highly similar to ( 540) AT1G29260 | Symbols: PEX7, ATPEX7 | PEX7; peroxisome matrix targeting signal-2 binding / protein binding | chr1:10224923-10225876 FORWARDmoderately similar to ( 401) loc_os02g14790 12002.m06723 protein peroxisomal targeting signal 2 receptor, putative, expressedWD40 COG2319 no original description	AT1G29260.1	ATPEX7,PEX7	peroxin 7	8.5	4	0.507471		1		0.961833	27.76	3	4	0.0039	5.66988	6.40109	4.56954	5.65249	0.128052	1.09702	-1.33008	0.105005	1.10034	0.748598	23.7449	0.397746	50.9101	1.09282	50.3001	1.0755	84.5122	2.13913	2.14405	1.68016	4.54	5.05	1.97955	2.14114	1	0	1	0.5
Gh_D12G0017	Gorai.008G002000	Not assigned	not assigned.unknown	no original description	0	0	0	0.12	4	17.5173		1		0.98639	21.06	3	4	0.0065	2.0149	-6.69315	0.916291	0.916291	0.677968	-1.48751	0.40477	0.40477	1.09861	-7.60944	1.88726	1.32388	4.04153	1.59988	1.88726	1.32388	0.00966409	0.356628	2.14149	0.00512071	6.21	-1.11	2.46633	0.480456	1	0	1	0.5
Gh_D04G0948	Gorai.009G401400	Protein	protein.degradation.ubiquitin.E3.SCF.FBOX	moderately similar to ( 274) AT1G57790 | Symbols: | F-box family protein | chr1:21404578-21405636 REVERSEweakly similar to ( 117) loc_os08g34890 12008.m07478 protein F-box domain containing protein no original description	AT1G57790.1	0	F-box family protein	1.2	4	0.224372		1		0.903106	9.84	3	4	0.0256	3.96081	3.80666	2.8622	3.49651	0.882878	0.565835	-1.37665	-0.07206	1.09861	0.310155	7.27124	0.385112	15.5713	1.84405	11.2864	0.951279	13.9933	1.48024	2.14149	1.23984	5.14	1.75	2.16902	0.809008	1	0	1	0.5
Gh_A08G0177	Gorai.004G028900	Not assigned	not assigned.no ontology.ABC1 family protein	highly similar to ( 707) AT1G11390 | Symbols: | ABC1 family protein | chr1:3834762-3837305 REVERSEhighly similar to ( 793) loc_os04g56510 12004.m10540 protein protein kinase-like, putative, expressedAarF ubiB ABC1 no original description	AT1G11390.1	0	Protein kinase superfamily protein	0.11	4	1.57225		1		0.994324	77.19	3	4	0.0005	2.89037	0.00254	1.79187	2.83322	0.749165	-1.39103	-0.06494	0.706806	1.0985	-2.83068	3.46264	0.955985	7.41462	1.68082	7.12661	1.63219	1.00176	0.381292	2.14132	0.140567	9.82	-11.6	3.21893	3.50097	1	1	2	1
Gh_D05G0563	Gorai.009G058100	Not assigned	not assigned.unknown	no original description	0	0	0	0.24	4	0.527915		1		0.972594	38.96	3	4	0.002	2.35138	2.35143	1.2529	3.1355	0.101532	0.101598	-1.31786	1.11473	1.09848	-0.78407	2.38319	0.40113	5.10311	1.07291	8.7878	2.16554	5.10329	1.07296	2.14129	0.580725	5.12	-6.06	2.16195	2.42563	1	0	1	0.5
Gh_A12G0365	Gorai.008G033600	Not assigned	not assigned.unknown	no original description	0	0	0	3.22	4	0.67276		1		0.961907	64.44	3	4	0.0008	4.92362	5.92693	3.82864	4.60517	0.118004	1.27269	-1.14219	-0.2485	1.09498	1.32176	14.2081	0.453071	30.35	1.08523	24.3385	0.841771	60.8391	2.41611	2.1361	2.4997	5.06	9.25	2.14515	3.11982	1	1	2	1
Gh_A13G0170	Gorai.013G020700	Miscellaneous enzyme families	misc.oxidases - copper, flavone etc	highly similar to ( 509) AT1G65560 | Symbols: | allyl alcohol dehydrogenase, putative | chr1:24371608-24373673 REVERSEmoderately similar to ( 496) loc_os01g66720 12001.m12779 protein NADP-dependent oxidoreductase P1, putative, expressedCOG2130 Qor ADH_zinc_N no original description	AT1G65560.1	0	Zinc-binding dehydrogenase family protein	2.3	4	2.09119		1		0.995996	498.02	3	4	<.0001	7.48296	4.18205	6.39192	4.54336	1.17582	-0.94175	0.475903	-0.70997	1.09105	-0.3613	83.9767	1.39079	178.894	2.25922	23.3177	0.611333	18.152	0.520601	2.13028	0.778462	21.49	-2.09	4.55741	0.980492	1	0	1	0.5
Gh_D01G0379	Gorai.002G050200	Not assigned	not assigned.unknown	highly similar to ( 512) AT1G53380 | Symbols: | unknown protein | chr1:19913341-19914702 REVERSEmoderately similar to ( 290) loc_os10g23220 12010.m21871 protein expressed proteinDUF641 no original description	AT1G53380.1	0	Plant protein of unknown function (DUF641)	7.9	4	2.67943		1		0.872746	14.87	3	4	0.0123	5.24965	3.02042	4.15888	1.38631	1.08725	-0.26239	0.426867	-1.25173	1.09077	1.63412	17.8628	1.34431	38.0454	2.12469	2.61408	0.419944	8.11407	0.833706	2.12988	3.10398	3.8	1.5	1.7183	0.684059	1	0	1	0.5
Gh_D09G2437	Gorai.006G158500	Glycolysis	glycolysis.cytosolic branch.enolase	highly similar to ( 784) AT2G36530 | Symbols: LOS2 | LOS2; copper ion binding / phosphopyruvate hydratase | chr2:15321081-15323786 REVERSEhighly similar to ( 794) ENO_RICCO Enolase (EC 4.2.1.11) (2-phosphoglycerate dehydratase) (2-phospho-D-glycerate hydro-lyase) - Ricinus communis (Castor bean)highly similar to ( 786) loc_os10g08550 12010.m065231 protein enolase, putative, expressedenolase eno E…	AT2G36530.1	ENO2,LOS2	Enolase	59.37	4	0.223332		1		0.833828	8.06	3	4	0.0359	7.7757	7.50108	6.68586	7.4316	0.916389	0.327227	-1.42177	0.178149	1.08983	0.069486	102.954	0.373254	219.138	1.88739	172.637	1.13143	181.155	1.2546	2.1285	1.04934	4.9	0.38	2.09366	0.139443	1	0	1	0.5
Gh_A11G3171	Gorai.007G246800	DNA	DNA.synthesis/chromatin structure	weakly similar to ( 134) AT1G09815 | Symbols: POLD4 | POLD4 (POLYMERASE DELTA 4); DNA-directed DNA polymerase | chr1:3189460-3190050 FORWARDvery weakly similar to (94.0) loc_os09g34850 12009.m22171 protein delta DNA polymerase, putative, expressed no original description	AT1G09815.1	POLD4	polymerase delta 4	3.01	4	0.203467		1		0.84621	7.82	3	4	0.0378	4.53796	3.92197	3.44999	3.8712	1.32239	-0.052	-1.1051	-0.16529	1.08797	0.050773	10.9282	0.46487	23.2307	2.50081	14.6335	0.891749	15.1576	0.964598	2.12575	1.03582	4.3	0.21	1.89864	0.0718787	1	0	1	0.5
Gh_A13G1464	Gorai.013G195000	Amino acid metabolism	amino acid metabolism.synthesis.aspartate family.methionine	nearly identical (1304) AT5G17920 | Symbols: ATCIMS | ATMS1; 5-methyltetrahydropteroyltriglutamate-homocysteine S-methyltransferase/ methionine synthase | chr5:5935771-5939195 FORWARDnearly identical (1318) METE_CATRO 5-methyltetrahydropteroyltriglutamate--homocysteine methyltransferase (EC 2.1.1.14) (Vitamin-B12-independent methionine synthase isozyme) (Cobalamin-independent methionine synthase …	AT5G17920.1	ATCIMS,ATMETS,ATMS1	Cobalamin-independent synthase family protein	436.06	4	0.266248		1		0.795847	8.7	3	4	0.0316	9.46001	8.96948	8.37263	8.489	1.28164	0.295049	-0.90536	-0.67132	1.08737	0.480479	331.447	0.533899	704.282	2.43115	359.289	0.627932	501.282	1.22693	2.12487	1.39521	4.19	1.78	1.85965	0.826498	1	0	1	0.5
Gh_A01G1475	Gorai.002G207300	Cell	cell.organisation	highly similar to ( 752) AT5G09810 | Symbols: ACT2, ACT7 | ACT7 (ACTIN 7); structural constituent of cytoskeleton | chr5:3052809-3054220 FORWARDhighly similar to ( 754) ACT3_ORYSA Actin-3 - Oryza sativa (Rice)highly similar to ( 755) loc_os11g06390 12011.m28655 protein actin-7, putative, expressedActin ACTIN ACTIN COG5277 no original description	AT5G09810.1	ACT7	actin 7	68.1	4	0.549037		1		0.923786	25.8	3	4	0.0045	8.06558	6.69827	6.97868	6.25958	1.38456	-0.39293	-0.0284	-0.96322	1.0869	0.438687	126.122	0.980507	267.905	2.61092	76.6164	0.512911	103.844	0.761581	2.12417	1.35537	5.28	1.34	2.20897	0.600088	1	0	1	0.5
Gh_D12G2080	Gorai.008G226900	RNA	RNA.regulation of transcription.putative transcription regulator	moderately similar to ( 238) AT4G17800 | Symbols: | DNA-binding protein-related | chr4:9895549-9896427 REVERSEweakly similar to ( 199) loc_os04g50030 12004.m09935 protein DNA-binding protein, putative, expressedDUF296 no original description	AT4G17800.1	0	Predicted AT-hook DNA-binding family protein	0.84	4	22.6115		1		0.989703	18.53	3	4	0.0083	3.68888	-6.69315	2.60269	0	0.813193	-1.41483	0.580092	0.021545	1.08619	-6.69315	6.07418	1.49494	12.8962	1.7571	1	1.01505	0.00966409	0.375054	2.12312	0.00966409	5.31	-0.36	2.21859	0.133471	1	0	1	0.5
Gh_D05G0008	Gorai.009G000400	Transport	transport.amino acids	moderately similar to ( 444) AT3G13620 | Symbols: | amino acid permease family protein | chr3:4450904-4452556 REVERSEmoderately similar to ( 329) loc_os03g25920 12003.m07936 protein cationic amino acid transporter, putativePotE no original description	AT3G13620.1	0	Amino acid permease family protein	7.57	4	0.292176		1		0.844905	7.78	3	4	0.0381	5.2601	5.07829	4.17439	4.33729	1.02035	0.681579	-1.00274	-0.69919	1.08571	0.741003	18.0558	0.499051	38.3219	2.0284	20.2141	0.615918	33.7846	1.60389	2.12242	1.67134	3.89	2.74	1.75222	1.28536	1	0	1	0.5
Gh_D09G0250	Gorai.006G029400	Not assigned	not assigned.unknown	moderately similar to ( 342) AT5G14790 | Symbols: | binding | chr5:4784058-4785508 FORWARDmoderately similar to ( 357) loc_os02g20310 12002.m100182 protein HEAT repeat family protein, expressed no original description	AT5G14790.1	0	ARM repeat superfamily protein	4.33	4	0.335626		1		0.948422	15.63	3	4	0.0113	5.22036	5.54518	4.13517	5.14458	0.343018	0.876037	-1.43773	0.218678	1.08519	0.400594	17.5715	0.369148	37.2807	1.26841	35.3732	1.16367	46.6944	1.83533	2.12165	1.32005	5.04	2.76	2.13737	1.29275	1	0	1	0.5
Gh_D07G2429	Gorai.001G086500	Signalling	signalling.receptor kinases.DUF 26	moderately similar to ( 415) AT5G06740 | Symbols: | lectin protein kinase family protein | chr5:2084094-2086052 FORWARDweakly similar to ( 169) NORK_PEA Nodulation receptor kinase precursor (EC 2.7.11.1) - Pisum sativum (Garden pea)highly similar to ( 606) loc_os02g48210 12002.m09855 protein lectin-like protein kinase, putative, expressedLectin_legB Pkinase_Tyr Pkinase S_TKc PTKc S_TKc TyrKc PTKc…	AT5G06740.1	0	Concanavalin A-like lectin protein kinase family protein	2.74	4	1.37364		1		0.911341	27.1	3	4	0.0041	4.69592	2.35137	3.61092	2.07958	1.25074	-0.68936	0.352901	-0.91428	1.08501	0.271801	12.2178	1.27713	25.9188	2.37963	4.22683	0.530609	5.1031	0.620129	2.12139	1.20731	4.87	0.49	2.08549	0.189156	1	0	1	0.5
Gh_A05G0194	Gorai.009G028600	Not assigned	not assigned.unknown	highly similar to ( 539) AT4G29310 | Symbols: | unknown protein | chr4:14437892-14439609 REVERSEmoderately similar to ( 374) loc_os01g53790 12001.m11543 protein expressed proteinDUF1005 no original description	AT4G29310.1	0	Protein of unknown function (DUF1005)	8.69	4	0.42359		1		0.916386	26.96	3	4	0.0041	6.16015	4.9523	5.07517	4.60016	1.43131	-0.36354	-0.18095	-0.88682	1.08498	0.352142	33.7116	0.882122	71.5139	2.69691	24.2541	0.540805	30.9593	0.777255	2.12134	1.27645	5.69	1.29	2.32753	0.574858	1	0	1	0.5
Gh_D03G1407	Gorai.003G154200	Glycolysis	glycolysis.cytosolic branch.pyruvate kinase (PK)	highly similar to ( 887) AT5G56350 | Symbols: | pyruvate kinase, putative | chr5:22820254-22822529 REVERSEhighly similar to ( 893) KPYC_TOBAC Pyruvate kinase, cytosolic isozyme (EC 2.7.1.40) (PK) - Nicotiana tabacum (Common tobacco)highly similar to ( 821) loc_os01g16960 12001.m08292 protein pyruvate kinase, cytosolic isozyme, putative, expressedPyruvate_Kinase PK PykF PRK05826 PRK06354 PRK09206 …	AT5G56350.1	0	Pyruvate kinase family protein	62.34	4	0.314509		1		0.822374	6.81	3	4	0.0475	7.29811	7.44483	6.21361	7.01661	0.554901	0.822008	-1.41936	0.042451	1.08449	0.428224	74.2136	0.373878	157.38	1.46907	129.482	1.02986	174.228	1.76786	2.12063	1.34558	3.75	1.99	1.70126	0.931553	1	0	1	0.5
Gh_D12G0257	Gorai.008G029000	Protein	protein.postranslational modification.kinase.receptor like cytoplasmatic kinase VII	highly similar to ( 761) AT2G16250 | Symbols: | leucine-rich repeat transmembrane protein kinase, putative | chr2:7039682-7042933 REVERSEweakly similar to ( 113) PSKR_DAUCA Phytosulfokine receptor precursor (EC 2.7.11.1) (Phytosulfokine LRR receptor kinase) - Daucus carota (Carrot)moderately similar to ( 415) loc_os03g51440 12003.m10123 protein ATP binding protein, putative, expressedPTKc Pkinase…	AT2G16250.1	0	Leucine-rich repeat protein kinase family protein	1.38	4	0.332328		1		0.905197	20.35	3	4	0.0069	4.17439	2.83321	3.09104	3.1355	1.46156	-0.80234	-0.36713	-0.29209	1.08335	-0.30228	8.52111	0.775323	18.0558	2.75406	8.78776	0.816718	7.1266	0.573418	2.11894	0.810969	5.29	-1.14	2.21313	0.496999	1	0	1	0.5
Gh_A03G0402	Gorai.003G125400	Lipid metabolism	lipid metabolism.exotics' (steroids, squalene etc).sphingolipids.ceramidase'	nearly identical (1242) AT1G07380 | Symbols: | ceramidase family protein | chr1:2264829-2268306 REVERSEnearly identical (1146) loc_os01g43520 12001.m150425 protein ceramidase, putative, expressedCeramidase_alk no original description	AT1G07380.1	0	Neutral/alkaline non-lysosomal ceramidase	35.36	4	0.282336		1		0.904288	21.08	3	4	0.0065	7.53369	6.43294	6.45047	6.44334	1.49987	-0.51701	-0.48489	-0.49796	1.08322	-0.0104	87.4551	0.714552	185.297	2.82817	87.0237	0.708107	86.3988	0.698819	2.11877	0.99282	5.6	-0.04	2.30247	0.0144726	1	0	1	0.5
Gh_D10G1363	Gorai.011G153400	C1- metabolism	C1-metabolism.methylenetetrahydrofolate reductase	nearly identical (1072) AT2G44160 | Symbols: MTHFR2 | MTHFR2 (METHYLENETETRAHYDROFOLATE REDUCTASE 2); methylenetetrahydrofolate reductase (NADPH) | chr2:18262301-18265185 FORWARDnearly identical (1062) MTHR_ORYSA Probable methylenetetrahydrofolate reductase (EC 1.5.1.20) - Oryza sativa (Rice)nearly identical (1062) loc_os03g60090 12003.m35475 protein methylenetetrahydrofolate reductase, putative,…	AT2G44160.1	MTHFR2	methylenetetrahydrofolate reductase 2	7.93	4	0.538541		1		0.972971	39.8	3	4	0.0019	6.3081	4.58497	5.22575	4.72295	1.40389	-0.79997	0.019575	-0.62349	1.08235	-0.13799	37.4202	1.01366	79.2368	2.64614	26.4089	0.649099	24.0001	0.574361	2.11748	0.908787	6.41	-0.5	2.51607	0.192249	1	0	1	0.5
Gh_D07G0342	Gorai.001G040300	RNA	RNA.regulation of transcription.B3 transcription factor family	weakly similar to ( 159) AT2G24700 | Symbols: | transcriptional factor B3 family protein | chr2:10513049-10515288 REVERSEvery weakly similar to (80.5) loc_os03g11370 12003.m06588 protein auxin response factor 23, putative, expressed no original description	AT2G24700.1	0	Transcriptional factor B3 family protein	1	4	25.7798		1		0.980214	26.8	3	4	0.0041	4.37576	-6.69315	3.29584	0	0.828615	-1.39156	0.612007	-0.04906	1.07992	-6.69315	9.82078	1.52838	20.7603	1.77598	1	0.966566	0.00966409	0.381152	2.11392	0.00966409	6.85	-0.33	2.6231	0.121378	1	0	1	0.5
Gh_D10G0178	Gorai.011G019800	Not assigned	not assigned.no ontology.pentatricopeptide (PPR) repeat-containing protein	moderately similar to ( 310) AT3G13150 | Symbols: | pentatricopeptide (PPR) repeat-containing protein | chr3:4227975-4229630 REVERSEweakly similar to ( 110) RF1_ORYSA Rf1 protein, mitochondrial precursor (PPR protein) (Fertility restorer) (Restorer for CMS) - Oryza sativa (Rice)weakly similar to ( 193) loc_os01g57630 12001.m43223 protein membrane-associated salt-inducible protein like, putative, …	AT3G13150.1	0	Tetratricopeptide repeat (TPR)-like superfamily protein	0.55	4	0.192813		1		0.960815	31.1	3	4	0.0031	4.21213	3.79549	3.13549	3.43402	1.22144	0.325244	-1.09441	-0.45228	1.07664	0.36147	8.78775	0.468328	18.5344	2.3318	10.8079	0.730887	13.8853	1.25288	2.10912	1.28473	8.49	2.94	2.9757	1.37281	1	0	1	0.5
Gh_D12G2744	Gorai.008G249900	Not assigned	not assigned.unknown	moderately similar to ( 432) AT1G63930 | Symbols: | unknown protein | chr1:23727927-23729174 FORWARDweakly similar to ( 179) loc_os12g06780 12012.m04668 protein expressed proteinDUF793 no original description	AT1G63930.1	ROH1	from the Czech \'roh\' meaning \'corner\'	5.15	4	1.8995		1		0.896649	19.74	3	4	0.0073	5.03695	2.60269	3.96081	1.8718	1.18392	-0.54296	0.420501	-1.06146	1.07614	0.730888	15.5713	1.33839	32.8302	2.27194	3.65989	0.479147	6.07418	0.686361	2.10839	1.65966	4.2	0.95	1.86177	0.404305	1	0	1	0.5
Gh_D05G1090	Gorai.009G119500	Transport	transport.metabolite transporters at the mitochondrial membrane	moderately similar to ( 455) AT3G20240 | Symbols: | mitochondrial substrate carrier family protein | chr3:7057192-7058716 FORWARDweakly similar to ( 179) BT1_MAIZE Protein brittle-1, chloroplast precursor - Zea mays (Maize)moderately similar to ( 454) loc_os08g40850 12008.m08064 protein protein brittle-1, chloroplast precursor, putative, expressed no original description	AT3G20240.1	0	Mitochondrial substrate carrier family protein	2.18	4	0.25529		1		0.897075	6.86	3	4	0.0469	4.11904	3.82864	3.04452	4.15888	0.640874	0.079069	-1.4379	0.71796	1.07452	-0.33024	8.25073	0.369104	17.3762	1.55927	17.8628	1.64485	14.2081	1.05634	2.10601	0.795403	4.07	-1.64	1.81817	0.751742	1	0	1	0.5
Gh_D08G0369	Gorai.004G041600	Not assigned	not assigned.unknown	moderately similar to ( 306) AT2G46220 | Symbols: | unknown protein | chr2:18979655-18980557 FORWARDmoderately similar to ( 271) loc_os01g12200 12001.m07835 protein expressed protein no original description	AT2G46220.1	0	Uncharacterized conserved protein (DUF2358)	3.62	4	0.404574		1		0.898486	20.19	3	4	0.007	4.94521	5.42935	3.8712	4.77069	0.293445	1.03688	-1.35577	0.025451	1.074	0.658661	14.6335	0.390726	30.8074	1.22556	27.2973	1.0178	43.0919	2.05178	2.10527	1.57862	4.77	4.32	2.05486	1.90368	1	0	1	0.5
Gh_A08G2232	Gorai.004G288600	Not assigned	not assigned.unknown	nearly identical (1344) AT2G25800 | Symbols: | INVOLVED IN: biological_process unknown; EXPRESSED IN: 23 plant structures; EXPRESSED DURING: 13 growth stages; CONTAINS InterPro DOMAIN/s: Munc13 homology 1 (InterPro:IPR014770), Protein of unknown function DUF810 (InterPro:IPR008528), Munc13 homology 2 (InterPro:IPR014772); BEST Arabidopsis thaliana protein match is: unknown protein (TAIR:AT2G20010…	AT2G25800.1	0	Protein of unknown function (DUF810)	8.04	4	0.933671		1		0.982246	99.42	3	4	0.0003	7.10291	4.80402	6.02948	5.11199	1.29625	-0.92624	0.258495	-0.6285	1.07343	-0.30797	65.3214	1.19623	137.464	2.45589	34.5829	0.646849	27.9354	0.526228	2.10443	0.807779	9.42	-1.29	3.14993	0.573077	1	0	1	0.5
Gh_D01G0585	Gorai.002G083000	Protein	protein.degradation.ubiquitin.ubiquitin	highly similar to ( 790) AT4G05320 | Symbols: UBQ10 | UBQ10 (POLYUBIQUITIN 10); protein binding | chr4:2718559-2719932 FORWARDweakly similar to ( 135) UBIQ_WHEAT Ubiquitin - Triticum aestivum (Wheat)highly similar to ( 785) loc_os06g46770 12006.m091761 protein polyubiquitin containing 7 ubiquitin monomers, putative, expressedUbiquitin UBQ Nedd8 ubiquitin UBL no original description	AT4G05320.2	UBQ10	polyubiquitin 10	43.88	4	0.196468		1		0.947179	26.81	3	4	0.0041	8.40246	7.932	7.32942	7.57661	1.27125	0.261577	-1.03167	-0.50116	1.07303	0.355393	160.833	0.489144	338.37	2.41371	190.892	0.706538	244.214	1.19879	2.10385	1.27933	7.72	2.57	2.81964	1.2079	1	0	1	0.5
Gh_A05G2683	Gorai.009G331400	Redox	redox.thioredoxin.QSOX	highly similar to ( 714) AT1G15020 | Symbols: ATQSOX1, QSO2 | thioredoxin family protein | chr1:5173341-5176105 REVERSEhighly similar to ( 621) loc_os05g47930 12005.m27953 protein OsQSOXL1 - Oryza sativa quiescin-sulfhydryl oxidase-like, expressedPDI_a_QSOX PDI_a_family no original description	AT1G15020.2	ATQSOX1,QSO2,QSOX1	quiescin-sulfhydryl oxidase 1	1.79	4	0.195412		1		0.943942	23.33	3	4	0.0054	5.10595	4.70049	4.03424	4.33081	1.21382	0.339775	-1.09645	-0.45714	1.07171	0.369679	16.3843	0.467666	34.4384	2.31951	20.1235	0.728429	26.0009	1.26556	2.10192	1.29207	7.35	2.62	2.73934	1.23107	1	0	1	0.5
Gh_D03G0613	Gorai.003G092400	Signalling	signalling.receptor kinases.leucine rich repeat XI	nearly identical (1269) AT2G41820 | Symbols: | leucine-rich repeat transmembrane protein kinase, putative | chr2:17447170-17449914 FORWARDmoderately similar to ( 372) RPK1_IPONI Receptor-like protein kinase precursor (EC 2.7.11.1) - Ipomoea nil (Japanese morning glory) (Pharbitis nil)highly similar to ( 966) loc_os07g10630 12007.m05518 protein ATP binding protein, putative, expressedPkinase S_TKc…	AT2G41820.1	0	Leucine-rich repeat protein kinase family protein	5.64	4	0.41037		1		0.899883	20.62	3	4	0.0068	5.46595	4.17439	4.39445	4.00733	1.45559	-0.51212	-0.17685	-0.76663	1.0715	0.167054	21.0311	0.884632	44.1992	2.74269	16.0815	0.587789	18.0558	0.701191	2.10161	1.12276	4.96	0.54	2.11185	0.210404	1	0	1	0.5
Gh_D05G3235	Gorai.009G359100	Miscellaneous enzyme families	misc.cytochrome P450	moderately similar to ( 384) AT5G25140 | Symbols: CYP71B13 | CYP71B13; electron carrier/ heme binding / iron ion binding / monooxygenase/ oxygen binding | chr5:8672989-8674557 FORWARDhighly similar to ( 543) C71DA_SOYBN Cytochrome P450 71D10 (EC 1.14.-.-) - Glycine max (Soybean)moderately similar to ( 432) loc_os02g09220 12002.m06219 protein cytochrome P450 71D8, putative, expressedp450 CypX no o…	AT5G25120.1	CYP71B11	ytochrome p450, family 71, subfamily B, polypeptide 11	2.15	4	0.482586		1		0.841101	12.61	3	4	0.0166	3.96081	2.52573	2.89038	2.48491	1.44642	-0.639	-0.10911	-0.69832	1.07044	0.040821	7.41463	0.92716	15.5713	2.72531	5.59799	0.616289	5.75864	0.642158	2.10007	1.0287	3.78	0.1	1.70989	0.0328477	1	0	1	0.5
Gh_A07G0447	Gorai.001G058300	Not assigned	not assigned.unknown	weakly similar to ( 144) AT5G63480 | Symbols: | unknown protein | chr5:25417317-25418473 FORWARDweakly similar to ( 108) loc_os04g31910 12004.m08290 protein expressed protein no original description	AT5G63480.1	0	0	2.19	4	0.262396		1		0.907191	8.85	3	4	0.0307	4.20469	3.6763	3.13549	4.26268	0.730378	-0.27229	-1.29851	0.840413	1.0692	-0.58638	8.78775	0.406546	18.4391	1.65907	19.1953	1.79056	12.7843	0.828004	2.09827	0.666012	4.23	-2.82	1.87417	1.32252	1	0	1	0.5
Gh_D10G1008	Gorai.011G113900	Miscellaneous enzyme families	misc.cytochrome P450	highly similar to ( 505) AT4G39490 | Symbols: CYP96A10 | CYP96A10; electron carrier/ heme binding / iron ion binding / monooxygenase | chr4:18365229-18366788 FORWARDweakly similar to ( 128) C97B2_SOYBN Cytochrome P450 97B2 (EC 1.14.-.-) - Glycine max (Soybean)moderately similar to ( 444) loc_os03g04650 12003.m05993 protein cytochrome P450 86A2, putative, expressedp450 CypX no original description	AT4G39490.1	CYP96A10	cytochrome P450, family 96, subfamily A, polypeptide 10	11.43	4	2.5695		1		0.934621	26.05	3	4	0.0044	6.17898	2.80355	5.11199	2.89038	1.15472	-0.86192	0.517247	-0.81005	1.06699	-0.08682	34.5829	1.43122	72.4534	2.22641	7.41463	0.570362	6.98159	0.55022	2.09506	0.941596	4.96	-0.11	2.11293	0.0360791	1	0	1	0.5
Gh_D13G2223	Gorai.013G247300	Lipid metabolism	lipid metabolism.FA synthesis and FA elongation.acyl coa ligase	nearly identical (1061) AT1G55320 | Symbols: AAE18 | AAE18 (ACYL-ACTIVATING ENZYME 18); catalytic/ ligase | chr1:20634194-20636659 FORWARDhighly similar to ( 934) loc_os03g59080 12003.m10809 protein acyl-activating enzyme 18, putative, expressedPRK03584 Acs AMP-binding CaiC acsA PRK03582 PRK03429 PRK03613 PRK02239 PRK02530 PRK00851 PRK02167 PRK04664 PRK03914 PRK10524 PRK04319 PRK01291 PRK07770 no…	AT1G55320.1	AAE18	acyl-activating enzyme 18	25.3	4	1.57419		1		0.983303	71.27	3	4	0.0006	7.89506	5.26269	6.82871	5.06576	1.21444	-0.74441	0.420927	-0.89096	1.06635	0.196936	113.67	1.33879	238.04	2.32051	33.4922	0.539255	38.3908	0.596912	2.09413	1.14626	7.86	0.52	2.84911	0.19879	1	0	1	0.5
Gh_A02G1437	Gorai.003G032400	Stress	stress.biotic	moderately similar to ( 357) AT3G49750 | Symbols: AtRLP44 | AtRLP44 (Receptor Like Protein 44); protein binding | chr3:18450604-18451428 REVERSEmoderately similar to ( 266) loc_os09g04490 12009.m03818 protein BRASSINOSTEROID INSENSITIVE 1-associated receptor kinase 1 precursor, putative, expressed no original description	AT3G49750.1	AtRLP44,RLP44	receptor like protein 44	4.68	4	6.41236		1		0.945263	16.07	3	4	0.0107	5.27043	0.000985	4.20469	0.405468	1.05306	-0.92872	0.652252	-0.7766	1.06574	-0.40448	18.4391	1.57162	38.5974	2.07493	1.32452	0.583741	1.00068	0.525324	2.09324	0.755507	4.92	-0.2	2.10098	0.0718125	1	0	1	0.5
Gh_A02G0014	Gorai.005G002400	Not assigned	not assigned.unknown	moderately similar to ( 327) AT3G08640 | Symbols: | alphavirus core protein family | chr3:2622992-2624005 FORWARDmoderately similar to ( 289) loc_os01g59740 12001.m12108 protein expressed protein no original description	AT3G08640.1	0	Protein of unknown function (DUF3411)	38.77	4	0.207222		1		0.891777	7.75	3	4	0.0383	7.27621	7.08757	6.2106	6.8496	0.905008	0.498745	-1.38997	-0.01378	1.06561	0.237977	74.0588	0.381573	155.009	1.87255	115.328	0.990494	136.01	1.41298	2.09306	1.17934	4.66	1.24	2.01746	0.549357	1	0	1	0.5
Gh_A06G1725	Gorai.010G247700	RNA	RNA.regulation of transcription.unclassified	moderately similar to ( 248) AT2G03050 | Symbols: | mitochondrial transcription termination factor-related / mTERF-related | chr2:900094-900945 REVERSEweakly similar to ( 139) loc_os03g57149 12003.m101627 protein mTERF-like protein, putative, expressedmTERF no original description	AT2G03050.1	EMB93,SOLDAT10	Mitochondrial transcription termination factor family protein	1.13	4	0.29642		1		0.856204	11.99	3	4	0.0181	3.73767	3.7612	2.67415	2.99573	0.818681	0.861924	-1.13579	-0.54481	1.06352	0.765468	6.38263	0.455086	13.3398	1.76379	7.97637	0.685482	13.5592	1.81746	2.09002	1.69992	4.65	3.77	2.01518	1.70651	1	0	1	0.5
Gh_D10G0475	Gorai.011G053900	Transport	transport.p- and v-ATPases	nearly identical (1424) AT1G17260 | Symbols: AHA10 | AHA10 (Autoinhibited H(+)-ATPase isoform 10); ATPase/ ATPase, coupled to transmembrane movement of ions, phosphorylative mechanism / cation-transporting ATPase | chr1:5904058-5908898 FORWARDnearly identical (1369) PMA1_ORYSA Plasma membrane ATPase (EC 3.6.3.6) (Proton pump) - Oryza sativa (Rice)nearly identical (1373) loc_os03g08560 12003.m0636…	AT1G17260.1	AHA10	autoinhibited H(+)-ATPase isoform 10	216.98	4	1.22839		1		0.909443	25.71	3	4	0.0045	9.0216	6.72984	7.95823	6.59715	1.26564	-0.7418	0.33419	-0.85803	1.06337	0.132696	248.694	1.26067	519.723	2.40433	96.8143	0.551705	106.141	0.597993	2.08981	1.09634	4.71	0.25	2.03318	0.089603	1	0	1	0.5
Gh_D10G1056	Gorai.011G118900	Stress	stress.abiotic.drought/salt	highly similar to ( 853) AT5G64030 | Symbols: | dehydration-responsive protein-related | chr5:25624965-25628257 FORWARDhighly similar to ( 835) loc_os01g66110 12001.m42777 protein ankyrin-like protein, putative, expressedDUF248 no original description	AT1G29470.1	0	S-adenosyl-L-methionine-dependent methyltransferases superfamily protein	7.87	4	0.820369		1		0.989134	50.32	3	4	0.0012	5.57405	6.73993	4.51086	6.29527	-0.21169	0.986554	-1.30441	0.529546	1.06319	0.444662	22.7984	0.404887	47.6384	0.863525	78.5351	1.44347	106.886	1.98145	2.08955	1.361	4.41	4.08	1.93529	1.81929	1	0	1	0.5
Gh_A13G1544	Gorai.013G206300	Stress	stress.abiotic.drought/salt	moderately similar to ( 236) AT3G05700 | Symbols: | INVOLVED IN: response to water deprivation; CONTAINS InterPro DOMAIN/s: Drought induced 19 (InterPro:IPR008598); BEST Arabidopsis thaliana protein match is: drought-responsive family protein (TAIR:AT5G26990.1); Has 167 Blast hits to 167 proteins in 27 species: Archae - 0; Bacteria - 0; Metazoa - 38; Fungi - 0; Plants - 128; Viruses - 0; Other Eu…	AT3G05700.1	0	Drought-responsive family protein	13.93	4	0.544358		1		0.94721	28.69	3	4	0.0036	6.34124	7.02997	5.27811	6.7901	-0.024	0.863996	-1.39471	0.554719	1.06313	0.239876	38.8035	0.380321	81.0781	0.983502	110.668	1.46888	130.687	1.82007	2.08945	1.18089	4.86	2.03	2.08294	0.948854	1	0	1	0.5
Gh_D05G1613	Gorai.009G177100	Stress	stress.biotic	moderately similar to ( 399) AT4G21790 | Symbols: TOM1, ATTOM1 | TOM1 (TOBAMOVIRUS MULTIPLICATION 1); protein binding | chr4:11569924-11572163 FORWARDmoderately similar to ( 353) loc_os03g36790 12003.m35615 protein tobamovirus multiplication 1, putative, expressedDUF1084 no original description	AT4G21790.1	ATTOM1,TOM1	tobamovirus multiplication 1	24.4	4	1.1367		1		0.968004	55.38	3	4	0.001	7.6039	5.2391	6.54103	5.28066	1.26894	-0.81824	0.33085	-0.78155	1.06287	-0.04156	93.1207	1.25775	194.537	2.40984	38.8721	0.581741	37.7681	0.567133	2.08908	0.9716	6.91	-0.12	2.6372	0.0396698	1	0	1	0.5
Gh_D01G2170	Gorai.002G257500	Protein	protein.postranslational modification.kinase.receptor like cytoplasmatic kinase VII	moderately similar to ( 485) AT2G28930 | Symbols: APK1B | APK1B; ATP binding / kinase/ protein kinase/ protein serine/threonine kinase | chr2:12424551-12426565 FORWARDweakly similar to ( 191) NORK_MEDTR Nodulation receptor kinase precursor (EC 2.7.11.1) (Does not make infections protein 2) (Symbiosis receptor-like kinase) (MtSYMRK) - Medicago truncatula (Barrel medic)moderately similar to ( 472) …	AT2G28930.2	APK1B,PK1B	protein kinase 1B	0.52	4	0.246243		1		0.944499	23.87	3	4	0.0052	4.00733	3.97968	2.94467	3.97029	0.541179	0.488083	-1.49932	0.470054	1.06266	0.00939	7.69899	0.35372	16.0815	1.45516	15.6739	1.38516	15.7762	1.40258	2.08878	1.00653	7.86	0.1	2.84942	0.0321699	1	0	1	0.5
Gh_D02G2243	Gorai.005G253900	Protein	protein.degradation.ubiquitin.proteasom	moderately similar to ( 393) AT5G66140 | Symbols: PAD2 | PAD2 (PROTEASOME ALPHA SUBUNIT D 2); endopeptidase/ peptidase/ threonine-type endopeptidase | chr5:26437445-26438677 REVERSEmoderately similar to ( 404) PSA7_CICAR Proteasome subunit alpha type 7 (EC 3.4.25.1) (20S proteasome alpha subunit D) (20S proteasome subunit alpha-4) - Cicer arietinum (Chickpea) (Garbanzo)moderately similar to ( 394…	AT5G66140.1	PAD2	proteasome alpha subunit D2	9.46	4	0.250481		1		0.845876	9.72	3	4	0.0262	5.81413	5.56068	4.75359	4.96284	1.08878	0.579005	-1.04433	-0.62345	1.06054	0.597837	26.9757	0.48487	56.2636	2.12694	31.1864	0.649117	47.1989	1.49382	2.08571	1.51345	4.53	2.64	1.97477	1.24012	1	0	1	0.5
Gh_A04G0618	Gorai.009G416200	Not assigned	not assigned.unknown	moderately similar to ( 381) AT2G37035 | Symbols: | unknown protein | chr2:15555374-15556780 REVERSEweakly similar to ( 185) loc_os10g33820 12010.m06211 protein expressed protein no original description	AT2G37035.1	0	0	7.49	4	0.189371		1		0.920974	9.83	3	4	0.0257	5.84788	5.57215	4.78749	5.32057	1.03276	0.421499	-1.31802	-0.13624	1.06039	0.251586	27.6171	0.401085	57.5955	2.04594	39.9623	0.909887	47.5757	1.33932	2.0855	1.19052	5.17	1.39	2.17769	0.62759	1	0	1	0.5
Gh_D01G0345	Gorai.002G046200	Cell wall	cell wall.precursor synthesis.UDP-glucose 4,6-dehydratase	nearly identical (1237) AT1G78570 | Symbols: RHM1, ROL1, ATRHM1 | RHM1 (RHAMNOSE BIOSYNTHESIS 1); UDP-L-rhamnose synthase/ UDP-glucose 4,6-dehydratase/ catalytic | chr1:29550110-29552207 FORWARDweakly similar to ( 104) ARAE2_ORYSA Probable UDP-arabinose 4-epimerase 2 (EC 5.1.3.5) (UDP-D-xylose 4-epimerase 2) (UDP-galactose 4-epimerase-like protein 2) (OsUEL-2) - Oryza sativa (Rice)nearly identica…	AT1G78570.1	ATRHM1,RHM1,ROL1	rhamnose biosynthesis 1	36.31	4	0.213968		1		0.894457	11.64	3	4	0.0191	7.33531	6.84108	6.2757	6.43855	1.29653	0.25061	-0.94589	-0.60125	1.0596	0.40253	77.4774	0.519109	161.491	2.45637	86.7355	0.659183	114.649	1.18971	2.08436	1.32182	4.94	1.83	2.10717	0.849631	1	0	1	0.5
Gh_A12G0545	Gorai.008G062200	Amino acid metabolism	amino acid metabolism.synthesis.aromatic aa.chorismate.3-dehydroquinate synthase	highly similar to ( 649) AT5G66120 | Symbols: | 3-dehydroquinate synthase, putative | chr5:26431516-26433649 REVERSEhighly similar to ( 617) loc_os09g36800 12009.m06629 protein 3-dehydroquinate synthase, putative, expressedaroB AroB DHQ_synthase aroB GldA no original description	AT5G66120.2	0	3-dehydroquinate synthase, putative	20.52	4	0.19602		1		0.8814	18.01	3	4	0.0087	7.21377	6.44493	6.15486	6.51619	1.4062	-0.30629	-0.95237	-0.14755	1.05891	-0.07127	71.252	0.516783	148.443	2.65039	91.5313	0.902782	87.1196	0.808719	2.08336	0.951802	6.18	-0.4	2.45862	0.149697	1	0	1	0.5
Gh_D04G1976	Gorai.009G399700	Not assigned	not assigned.unknown	highly similar to ( 575) AT5G22350 | Symbols: ELM1 | ELM1 (ELONGATED MITOCHONDRIA 1) | chr5:7397762-7400746 REVERSEhighly similar to ( 554) loc_os02g33230 12002.m08416 protein expressed proteinDUF1022 COG3660 no original description	AT5G22350.1	ELM1	Protein of unknown function (DUF1022)	8.73	4	0.953818		1		0.956668	31.39	3	4	0.0031	6.07879	3.63759	5.02059	4.4006	1.25453	-1.11148	0.22892	-0.37197	1.0582	-0.76302	32.4599	1.17196	67.5923	2.38589	21.121	0.772727	12.4458	0.462819	2.08233	0.589263	5.37	-1.86	2.23682	0.865025	1	0	1	0.5
Gh_D04G1609	Gorai.012G151600	Photosyntheis	PS.photorespiration.serine hydroxymethyltransferase	highly similar to ( 798) AT1G36370 | Symbols: SHM7 | SHM7 (serine hydroxymethyltransferase 7); catalytic/ glycine hydroxymethyltransferase/ pyridoxal phosphate binding | chr1:13696240-13698576 REVERSEmoderately similar to ( 500) GLYM_SOLTU Serine hydroxymethyltransferase, mitochondrial precursor (EC 2.1.2.1) (Serine methylase) (Glycine hydroxymethyltransferase) (SHMT) - Solanum tuberosum (Potato)…	AT1G22020.1	SHM6	serine hydroxymethyltransferase 6	6.33	4	0.249475		1		0.961275	21.43	3	4	0.0063	6.10814	5.95324	5.05306	5.20126	1.00051	0.707673	-0.99418	-0.714	1.05508	0.751988	33.1987	0.502021	68.9814	2.0007	36.7904	0.609628	61.959	1.63317	2.07783	1.68411	6.39	4.7	2.51192	2.0297	1	0	1	0.5
Gh_D09G1105	Gorai.006G131800	Signalling	signalling.receptor kinases.leucine rich repeat XI	highly similar to ( 760) AT1G34420 | Symbols: | leucine-rich repeat family protein / protein kinase family protein | chr1:12584587-12587570 FORWARDmoderately similar to ( 236) PSKR_DAUCA Phytosulfokine receptor precursor (EC 2.7.11.1) (Phytosulfokine LRR receptor kinase) - Daucus carota (Carrot)highly similar to ( 670) loc_os12g08180 12012.m04805 protein receptor-like protein kinase precursor, pu…	AT1G34420.1	0	leucine-rich repeat transmembrane protein kinase family protein	83.17	4	2.55543		1		0.904177	22.47	3	4	0.0058	8.00653	5.02059	6.95321	4.49981	1.14901	-0.66964	0.507461	-0.98683	1.05333	0.520776	123.915	1.42155	257.162	2.21762	22.6244	0.504585	32.4599	0.628664	2.07531	1.43473	4.55	0.61	1.98219	0.239027	1	0	1	0.5
Gh_A02G0878	Gorai.005G115600	Glycolysis	glycolysis.cytosolic branch.phosphofructokinase (PFK)	nearly identical (1039) AT1G76550 | Symbols: | pyrophosphate--fructose-6-phosphate 1-phosphotransferase alpha subunit, putative / pyrophosphate-dependent 6-phosphofructose-1-kinase, putative | chr1:28722900-28726929 REVERSEnearly identical (1093) PFPA_RICCO Pyrophosphate--fructose 6-phosphate 1-phosphotransferase alpha subunit (EC 2.7.1.90) (PFP) (6-phosphofructokinase, pyrophosphate dependent) (…	AT1G20950.1	0	Phosphofructokinase family protein	151.28	4	0.180849		1		0.916529	18.43	3	4	0.0083	9.52522	9.19741	8.47303	9.04287	1.05876	0.313302	-1.33394	-0.03812	1.05219	0.154539	355.334	0.396683	736.848	2.08315	527.442	0.973923	587.077	1.24255	2.07368	1.11307	7.2	1.2	2.70598	0.527808	1	0	1	0.5
Gh_Sca005527G01	Gorai.002G172200	Protein	protein.degradation.ubiquitin.E3.RING	moderately similar to ( 350) AT1G68070 | Symbols: | zinc finger (C3HC4-type RING finger) family protein | chr1:25515412-25516767 REVERSEmoderately similar to ( 219) loc_os02g45240 12002.m09563 protein protein binding protein, putative, expressed no original description	AT1G68070.1	0	Zinc finger, C3HC4 type (RING finger) family protein	22.44	4	0.232561		1		0.943514	22.63	3	4	0.0057	7.27379	6.36303	6.22357	6.22456	1.48737	-0.31269	-0.58832	-0.58636	1.05022	0.13847	74.7275	0.665117	154.749	2.80378	74.7788	0.666021	82.3118	0.805139	2.07084	1.10074	6.06	0.68	2.42715	0.272246	1	0	1	0.5
Gh_A05G0061	Gorai.009G014100	RNA	RNA.regulation of transcription.unclassified	highly similar to ( 855) AT5G20350 | Symbols: TIP1 | TIP1 (TIP GROWTH DEFECTIVE 1); S-acyltransferase/ acyl binding | chr5:6876772-6881102 FORWARDhighly similar to ( 847) loc_os06g43680 12006.m08898 protein palmitoyltransferase TIP1, putative, expressedCOG5273 ANK zf-DHHC no original description	AT5G20350.1	TIP1	Ankyrin repeat family protein with DHHC zinc finger domain	1.67	4	0.211945		1		0.841729	11.83	3	4	0.0186	4.22683	3.46574	3.17805	3.4012	1.44422	-0.22406	-0.85464	-0.36552	1.04878	0.064539	9.05085	0.553003	18.7242	2.72116	10.5648	0.776189	11.0482	0.856153	2.06878	1.04575	4.84	0.28	2.0745	0.0996597	1	0	1	0.5
Gh_Sca005193G02	Gorai.005G230200	Not assigned	not assigned.unknown	no original description	AT4G33800.1	0	0	38.96	4	4.07974		1		0.893268	15.27	3	4	0.0118	7.03966	2.77259	5.99271	3.31419	1.09598	-0.97344	0.588239	-0.71078	1.04695	-0.5416	63.6776	1.50341	131.568	2.13759	9.94653	0.61099	6.83334	0.50929	2.06615	0.687007	4.08	-0.39	1.82262	0.144958	1	0	1	0.5
Gh_D08G0409	Gorai.004G045800	Protein	protein.targeting.secretory pathway.unspecified	moderately similar to ( 324) AT5G37680 | Symbols: ATARLA1A | ATARLA1A (ADP-ribosylation factor-like A1A); GTP binding | chr5:14969797-14971098 REVERSEweakly similar to ( 110) ARF1_DAUCA ADP-ribosylation factor 1 - Daucus carota (Carrot)moderately similar to ( 320) loc_os02g49980 12002.m100351 protein ADP-ribosylation factor-like protein 8A, putative, expressedArl10_like Arf_Arl Arf Sar1 Arl3 Arl1…	AT5G37680.1	ARLA1A,ATARLA1A	ADP-ribosylation factor-like A1A	3.24	4	0.391368		1		0.954215	11	3	4	0.0211	4.43082	4.77491	3.38439	4.78332	0.132498	0.653802	-1.45283	0.666533	1.04643	-0.0084	10.4425	0.365304	21.5679	1.09619	27.5373	1.58725	27.3774	1.57331	2.06541	0.994192	3.84	-0.05	1.73435	0.016904	1	0	1	0.5
Gh_D11G2325	Gorai.007G250300	Not assigned	not assigned.no ontology	weakly similar to ( 120) AT3G03590 | Symbols: | SWIB complex BAF60b domain-containing protein | chr3:865341-866669 REVERSEvery weakly similar to (96.3) loc_os02g03730 12002.m05722 protein SWIb domain-containing protein, putative, expressedSWIB SWIB no original description	AT3G03590.1	0	SWIB/MDM2 domain superfamily protein	30.17	4	1.36924		1		0.952855	21.04	3	4	0.0065	6.84854	4.24133	5.80212	4.40672	1.23515	-0.8781	0.386988	-0.74404	1.04642	-0.16539	55.7972	1.30766	115.243	2.35405	21.2107	0.597065	18.9133	0.544084	2.06539	0.891686	4.22	-0.26	1.8692	0.0932	1	0	1	0.5
Gh_Sca011527G01	Gorai.009G407500	Photosyntheis	PS.calvin cycle.aldolase	highly similar to ( 601) AT2G36460 | Symbols: | fructose-bisphosphate aldolase, putative | chr2:15296929-15297732 REVERSEhighly similar to ( 582) ALF_ORYSA Fructose-bisphosphate aldolase cytoplasmic isozyme (EC 4.1.2.13) (Gravity-specific protein GSC 233) - Oryza sativa (Rice)highly similar to ( 582) loc_os05g33380 12005.m07570 protein fructose-bisphosphate aldolase cytoplasmic isozyme, putative,…	AT2G36460.1	0	Aldolase superfamily protein	105.71	4	0.700742		1		0.968861	60.62	3	4	0.0009	8.72437	9.60184	7.67809	9.50163	-0.17092	0.815022	-1.34653	0.702421	1.04628	0.100213	204.803	0.393237	422.958	0.888276	724.895	1.62723	777.038	1.75932	2.06519	1.07193	5.75	1.16	2.34462	0.505492	1	0	1	0.5
Gh_A01G0785	Gorai.002G108700	Glycolysis	glycolysis.cytosolic branch.glyceraldehyde 3-phosphate dehydrogenase (GAP-DH)	highly similar to ( 648) AT1G16300 | Symbols: GAPCP-2 | GAPCP-2; NAD or NADH binding / binding / catalytic/ glyceraldehyde-3-phosphate dehydrogenase (phosphorylating)/ glyceraldehyde-3-phosphate dehydrogenase | chr1:5574433-5577406 FORWARDmoderately similar to ( 496) G3PC_GINBI Glyceraldehyde-3-phosphate dehydrogenase, cytosolic (EC 1.2.1.12) - Ginkgo biloba (Ginkgo)highly similar to ( 598) loc_o…	AT1G16300.1	GAPCP-2	glyceraldehyde-3-phosphate dehydrogenase of plastid 2	43.11	4	0.275128		1		0.928042	31.42	3	4	0.0031	8.14569	6.95702	7.09962	7.13966	1.48445	-0.69345	-0.43219	-0.35882	1.04608	-0.18264	137.15	0.741136	283.203	2.79811	141.011	0.779802	124.243	0.618373	2.06491	0.88109	6.75	-0.94	2.59922	0.398316	1	0	1	0.5
Gh_D08G2175	Gorai.004G235800	Protein	protein.targeting.nucleus	highly similar to ( 872) AT1G09270 | Symbols: IMPA-4 | IMPA-4 (IMPORTIN ALPHA ISOFORM 4); binding / protein transporter | chr1:2995162-2997833 FORWARDhighly similar to ( 757) IMA1A_ORYSA Importin alpha-1a subunit - Oryza sativa (Rice)highly similar to ( 757) loc_os01g14950 12001.m08096 protein importin alpha-1b subunit, putative, expressedSRP1 ARM IBB no original description	AT1G09270.1	IMPA-4	importin alpha isoform 4	96.83	4	0.255518		1		0.838943	7.39	3	4	0.0415	7.80527	7.38895	6.76099	6.80517	1.23012	0.397629	-0.85804	-0.76971	1.04428	0.583778	108.458	0.551702	223.677	2.34587	111.83	0.586535	167.608	1.31734	2.06233	1.49877	3.79	2.02	1.71624	0.944723	1	0	1	0.5
Gh_D11G2962	Gorai.007G326600	Protein	protein.degradation.ubiquitin.E2	moderately similar to ( 291) AT1G78870 | Symbols: UBC35, UBC13A | UBC35 (UBIQUITIN-CONJUGATING ENZYME 35); protein binding / ubiquitin-protein ligase | chr1:29650589-29651858 FORWARDweakly similar to ( 121) UBC2_WHEAT Ubiquitin-conjugating enzyme E2-17 kDa (EC 6.3.2.19) (Ubiquitin-protein ligase) (Ubiquitin carrier protein) - Triticum aestivum (Wheat)moderately similar to ( 286) loc_os01g48280 12…	AT1G78870.2	UBC13A,UBC35	ubiquitin-conjugating enzyme 35	128.79	4	0.273261		1		0.80017	5.82	3	4	0.061	8.10486	8.1374	7.06134	7.91389	0.594939	0.659369	-1.47114	0.216836	1.04351	0.223509	133.56	0.360697	275.299	1.51041	241.167	1.16218	281.579	1.57939	2.06124	1.16757	3.82	1.09	1.72581	0.470278	1	0	1	0.5
Gh_D08G0560	Gorai.004G063900	Pentose phosphate	OPP.oxidative PP.6-phosphogluconate dehydrogenase	highly similar to ( 890) AT3G02360 | Symbols: | 6-phosphogluconate dehydrogenase family protein | chr3:482498-483958 FORWARDhighly similar to ( 867) loc_os06g02144 12006.m091574 protein 6-phosphogluconate dehydrogenase, decarboxylating, putative, expressedPRK09287 Gnd 6PGD PRK09599 Gnd PRK12490 NAD_binding_2 MmsB no original description	AT3G02360.1	0	6-phosphogluconate dehydrogenase family protein	274.58	4	0.23801		1		0.907372	10.56	3	4	0.0227	9.12549	8.51077	8.08302	8.04815	1.36194	0.137293	-0.71488	-0.78435	1.04247	0.462624	271.164	0.609256	558.53	2.57031	264.688	0.580613	364.752	1.09984	2.05975	1.37805	4.35	1.73	1.91646	0.799368	1	0	1	0.5
Gh_A12G0957	Gorai.008G119400	Protein	protein.degradation.ubiquitin.E3.RING	weakly similar to ( 152) AT3G61550 | Symbols: | zinc finger (C3HC4-type RING finger) family protein | chr3:22776444-22777082 FORWARDweakly similar to ( 101) loc_os01g53500 12001.m11517 protein RING-H2 finger protein ATL2M, putative, expressed no original description	AT3G61550.1	0	RING/U-box superfamily protein	578.25	4	1.05652		1		0.949353	25.83	3	4	0.0044	10.0737	8.3562	9.03139	7.51534	1.22903	-0.35863	0.265538	-1.13594	1.04226	0.840858	523.264	1.20208	1077.63	2.34409	182.955	0.455038	327.693	0.779905	2.05945	1.79112	4.82	1.77	2.06917	0.820321	1	0	1	0.5
Gh_D09G1407	Gorai.006G166600	Not assigned	not assigned.unknown	weakly similar to ( 118) AT5G03230 | Symbols: | unknown protein | chr5:769636-770136 FORWARDweakly similar to ( 103) loc_os04g43990 12004.m09358 protein expressed proteinDUF584 no original description	AT5G03230.1	0	Protein of unknown function, DUF584	10.24	4	0.363726		1		0.903238	9.24	3	4	0.0285	5.57973	5.79909	4.53796	5.87352	0.213459	0.567783	-1.46925	0.68801	1.04177	-0.07443	23.2307	0.36117	47.8262	1.15946	58.6283	1.61106	55.6802	1.48224	2.05875	0.949716	3.83	-0.43	1.72882	0.161657	1	0	1	0.5
Gh_D04G1266	Gorai.012G114100	Co-factor and vitamine	Co-factor and vitamine metabolism	moderately similar to ( 493) AT5G01410 | Symbols: PDX1, ATPDX1.3, RSR4, PDX1.3, ATPDX1 | RSR4 (REDUCED SUGAR RESPONSE 4); protein heterodimerization/ protein homodimerization | chr5:172576-173505 REVERSEhighly similar to ( 509) PDX1_HEVBR Probable pyridoxin biosynthesis protein ER1 (PDX1 homolog) (Ethylene-inducible protein HEVER) - Hevea brasiliensis (Para rubber tree)moderately similar to ( 466…	AT5G01410.1	ATPDX1,ATPDX1.3,PDX1,PDX1.3,RSR4	Aldolase-type TIM barrel family protein	22.42	4	1.34228		1		0.967609	29.17	3	4	0.0035	6.88141	4.47734	5.8421	4.25561	1.23261	-0.72039	0.388299	-0.90052	1.03931	0.221724	57.3649	1.30885	117.899	2.34992	19.1015	0.535694	22.2747	0.606933	2.05525	1.16613	4.95	0.41	2.11059	0.154955	1	0	1	0.5
Gh_A13G1366	Gorai.013G184400	Secondary metabolism	secondary metabolism.isoprenoids.tocopherol biosynthesis.tocopherol methyltransferase	moderately similar to ( 449) AT1G64970 | Symbols: G-TMT, TMT1, VTE4 | G-TMT (GAMMA-TOCOPHEROL METHYLTRANSFERASE); tocopherol O-methyltransferase | chr1:24134337-24135993 REVERSEvery weakly similar to (84.3) PEAM1_ARATH Phosphoethanolamine N-methyltransferase 1 (EC 2.1.1.103) (PEAMT 1) (AtNMT1) - Arabidopsis thaliana (Mouse-ear cress)moderately similar to ( 456) loc_os02g47310 12002.m09766 protein…	AT1G64970.1	G-TMT,TMT1,VTE4	gamma-tocopherol methyltransferase	1.15	4	0.431821		1		0.991699	67.83	3	4	0.0007	4.72295	5.39591	3.68888	4.76644	0.112345	1.06441	-1.35062	0.173865	1.03407	0.629469	12.8963	0.392123	26.4089	1.08098	27.217	1.12808	42.1046	2.09132	2.0478	1.547	7.4	7.26	2.75018	2.71896	1	0	1	0.5
Gh_A07G0656	Gorai.001G082200	Stress	stress.biotic	highly similar to ( 929) AT5G15870 | Symbols: | glycosyl hydrolase family 81 protein | chr5:5182641-5184878 REVERSEhighly similar to ( 879) loc_os09g21210 12009.m05328 protein beta-glucan elicitor receptor, putative, expressedGlyco_hydro_81 ACF2 no original description	AT5G15870.1	0	glycosyl hydrolase family 81 protein	244.44	4	0.810361		1		0.965645	26.58	3	4	0.0042	9.30205	7.82224	8.26835	7.00986	1.25741	-0.29135	0.175536	-1.14159	1.03371	0.812384	308.333	1.12938	631.244	2.39066	128.878	0.45326	226.324	0.817137	2.04728	1.75611	5.01	2.04	2.12984	0.952539	1	0	1	0.5
Gh_A03G1147	Gorai.005G174600	Cell wall	cell wall.degradation.pectate lyases and polygalacturonases	highly similar to ( 627) AT5G63180 | Symbols: | pectate lyase family protein | chr5:25341106-25343113 REVERSEmoderately similar to ( 398) PEL_LILLO Pectate lyase precursor (EC 4.2.2.2) - Lilium longiflorum (Trumpet lily)highly similar to ( 572) loc_os04g05050 12004.m35243 protein pectate lyase 8 precursor, putative, expressedAmb_all Pec_lyase_C PelB no original description	AT1G67750.1	0	Pectate lyase family protein	1.46	4	2.72361		1		0.882726	20.45	3	4	0.0069	3.95124	2.14007	2.91777	0.000985	1.01456	-0.06716	0.397323	-1.34473	1.03347	2.13908	7.55678	1.31706	15.4683	2.02029	1.00068	0.393728	4.40782	0.954515	2.04695	4.40481	4.47	2.37	1.95555	1.11452	1	0	1	0.5
Gh_A10G0458	Gorai.011G053900	Transport	transport.p- and v-ATPases	nearly identical (1424) AT1G17260 | Symbols: AHA10 | AHA10 (Autoinhibited H(+)-ATPase isoform 10); ATPase/ ATPase, coupled to transmembrane movement of ions, phosphorylative mechanism / cation-transporting ATPase | chr1:5904058-5908898 FORWARDnearly identical (1369) PMA1_ORYSA Plasma membrane ATPase (EC 3.6.3.6) (Proton pump) - Oryza sativa (Rice)nearly identical (1373) loc_os03g08560 12003.m0636…	AT1G17260.1	AHA10	autoinhibited H(+)-ATPase isoform 10	107.09	4	0.42378		1		0.903118	19.72	3	4	0.0074	8.41516	6.82002	7.38181	7.33824	1.38631	-1.00086	-0.16012	-0.22533	1.03335	-0.51822	166.781	0.894951	341.362	2.6141	161.819	0.855399	112.987	0.499702	2.04677	0.698232	4.86	-1.7	2.08234	0.782626	1	0	1	0.5
Gh_A03G0740	Gorai.005G120900	Signalling	signalling.receptor kinases.leucine rich repeat III	highly similar to ( 647) AT5G58300 | Symbols: | leucine-rich repeat transmembrane protein kinase, putative | chr5:23572821-23574871 FORWARDweakly similar to ( 179) PSKR_DAUCA Phytosulfokine receptor precursor (EC 2.7.11.1) (Phytosulfokine LRR receptor kinase) - Daucus carota (Carrot)highly similar to ( 632) loc_os01g60330 12001.m12161 protein ATP binding protein, putative, expressedPkinase_Tyr PT…	AT5G58300.1	0	Leucine-rich repeat protein kinase family protein	1.47	4	0.950128		1		0.976827	23.71	3	4	0.0052	4.14314	1.60944	3.11352	2.91777	1.15049	-1.28441	0.161017	-0.02709	1.02962	-1.30833	8.65489	1.11808	17.6688	2.21989	7.55678	0.981398	3.05133	0.410539	2.04149	0.403787	4.89	-3.03	2.09083	1.40991	1	0	1	0.5
Gh_D01G1403	Gorai.002G173500	Not assigned	not assigned.unknown	weakly similar to ( 187) AT5G17190 | Symbols: | unknown protein | chr5:5652310-5652702 FORWARDweakly similar to ( 161) loc_os02g50210 12002.m10055 protein erwinia induced protein 2, putative, expressed no original description	AT5G17190.1	0	0	128.44	4	0.219		1		0.862867	11.57	3	4	0.0193	8.6855	8.42156	7.65681	7.90728	1.1026	0.540479	-1.08827	-0.55482	1.02869	0.514279	201.804	0.470325	411.714	2.14742	240.065	0.680742	342.881	1.45446	2.04017	1.42828	5.07	2.65	2.1459	1.24254	1	0	1	0.5
Gh_D02G0365	Gorai.005G042500	Miscellaneous enzyme families	misc.UDP glucosyl and glucoronyl transferases	moderately similar to ( 432) AT2G18570 | Symbols: | UDP-glucoronosyl/UDP-glucosyl transferase family protein | chr2:8063429-8064841 FORWARDweakly similar to ( 159) ZOX_PHAVU Zeatin O-xylosyltransferase (EC 2.4.2.40) (Zeatin O-beta-D-xylosyltransferase) - Phaseolus vulgaris (Kidney bean) (French bean)moderately similar to ( 284) loc_os01g43280 12001.m10591 protein hydroquinone glucosyltransferase,…	AT2G18570.1	0	UDP-Glycosyltransferase superfamily protein	7.96	4	4.91172		1		0.990807	176.57	3	4	0.0001	8.07745	3.43399	7.04882	3.56954	1.06808	-0.88068	0.636387	-0.82379	1.02863	-0.13555	132.406	1.55443	270.118	2.09664	11.8724	0.564956	10.8077	0.543111	2.04008	0.910323	15.01	-0.28	3.94053	0.0990997	1	0	1	0.5
Gh_Sca079749G01	Gorai.010G077300	Pentose phosphate	OPP.oxidative PP.6-phosphogluconate dehydrogenase	moderately similar to ( 449) AT4G29120 | Symbols: | 6-phosphogluconate dehydrogenase NAD-binding domain-containing protein | chr4:14350861-14351865 FORWARDmoderately similar to ( 345) loc_os01g53910 12001.m11555 protein expressed proteinMmsB garR NAD_binding_2 no original description	AT4G29120.1	0	6-phosphogluconate dehydrogenase family protein	1.8	4	0.227366		1		0.904604	8	3	4	0.0364	3.9982	3.88156	2.97041	3.27714	0.952061	0.713955	-1.14609	-0.51992	1.02779	0.604419	7.83761	0.451848	15.9801	1.93463	9.69436	0.697411	14.739	1.64029	2.03889	1.52037	4.11	2.64	1.83128	1.23945	1	0	1	0.5
Gh_A03G1286	Gorai.002G218500	Lipid metabolism	lipid metabolism.FA synthesis and FA elongation.beta ketoacyl CoA synthase	highly similar to ( 912) AT1G68530 | Symbols: CUT1, POP1, CER6, G2, KCS6 | KCS6 (3-KETOACYL-COA SYNTHASE 6); catalytic/ transferase, transferring acyl groups other than amino-acyl groups | chr1:25713600-25714733 REVERSEhighly similar to ( 847) loc_os03g12030 12003.m06655 protein 3-ketoacyl-CoA synthase, putative, expressedFAE1_CUT1_RppA CHS_like BcsA FabH KAS_III no original description	AT1G68530.1	CER6,CUT1,G2,KCS6,POP1	3-ketoacyl-CoA synthase 6	94.52	4	3.72192		1		0.952017	18.53	3	4	0.0083	8.11058	3.88156	7.08381	4.47211	1.09369	-0.98641	0.588658	-0.69594	1.02677	-0.59055	135.656	1.50385	276.393	2.13419	22.1942	0.617307	14.739	0.504732	2.03746	0.66409	4.43	-0.48	1.94077	0.182853	1	0	1	0.5
Gh_D08G1313	Gorai.004G143100	Protein	protein.targeting.nucleus	highly similar to ( 878) AT3G06720 | Symbols: AT-IMP, ATKAP ALPHA, AIMP ALPHA | IMPA-1 (IMPORTIN ALPHA ISOFORM 1); binding / protein transporter | chr3:2120559-2123555 FORWARDhighly similar to ( 854) IMA1B_ORYSA Importin alpha-1b subunit - Oryza sativa (Rice)highly similar to ( 854) loc_os05g06350 12005.m05162 protein importin alpha-1b subunit, putative, expressedSRP1 ARM IBB no original descript…	AT3G06720.1	AIMP ALPHA,AT-IMP,ATKAP ALPHA,IMPA-1,IMPA1	importin alpha isoform 1	45.09	4	0.332316		1		0.934017	12.52	3	4	0.0168	7.20675	7.60589	6.18002	7.072	0.316711	0.979997	-1.38949	0.092785	1.02673	0.533892	72.5054	0.3817	147.723	1.24549	134.55	1.06643	194.805	1.97246	2.0374	1.44783	4.08	3.06	1.8203	1.42617	1	0	1	0.5
Gh_D02G1517	Gorai.005G166800	Not assigned	not assigned.unknown	moderately similar to ( 389) AT1G67330 | Symbols: | unknown protein | chr1:25214118-25214993 FORWARDmoderately similar to ( 222) loc_os11g29780 12011.m06887 protein plant-specific domain TIGR01627 family protein, expressedDUF579 no original description	AT1G67330.1	0	Protein of unknown function (DUF579)	1.65	4	0.530985		1		0.959621	81.93	3	4	0.0005	5.59099	4.47734	4.56435	3.71357	1.30273	-0.14166	-0.02881	-1.13226	1.02664	0.763765	23.6595	0.980229	48.2009	2.46695	13.1189	0.456201	22.2747	0.906476	2.03727	1.69792	9.5	4.44	3.16337	1.94687	1	0	1	0.5
Gh_Sca009673G01	Gorai.005G023200	Not assigned	not assigned.no ontology.DC1 domain containing protein	moderately similar to ( 206) AT5G45730 | Symbols: | DC1 domain-containing protein | chr5:18551976-18553671 FORWARD no original description	AT5G45730.1	0	Cysteine/Histidine-rich C1 domain family protein	2.08	4	1.70394		1		0.941131	30.16	3	4	0.0033	4.56435	1.50408	3.54096	2.19723	1.17904	-1.05832	0.430839	-0.55156	1.02339	-0.69316	11.6395	1.34802	23.6595	2.26425	4.58599	0.682282	2.83643	0.480191	2.03269	0.6185	5.05	-1.18	2.1408	0.515968	1	0	1	0.5
Gh_A12G1895	Gorai.008G226500	Not assigned	not assigned.unknown	moderately similar to ( 266) AT4G17870 | Symbols: | FUNCTIONS IN: molecular_function unknown; INVOLVED IN: biological_process unknown; LOCATED IN: cellular_component unknown; EXPRESSED IN: 25 plant structures; EXPRESSED DURING: 15 growth stages; CONTAINS InterPro DOMAIN/s: Streptomyces cyclase/dehydrase (InterPro:IPR005031); BEST Arabidopsis thaliana protein match is: unknown protein (TAIR:AT5G46…	AT4G17870.1	PYR1,RCAR11	Polyketide cyclase/dehydrase and lipid transport superfamily protein	4.88	4	0.891252		1		0.885565	25.06	3	4	0.0047	5.27043	3.44999	4.2485	3.11358	1.30247	-0.59468	0.237473	-0.94526	1.02194	0.336405	19.0075	1.17893	38.5974	2.46651	8.65529	0.519336	10.9282	0.662191	2.03064	1.26261	4.69	0.78	2.02947	0.319892	1	0	1	0.5
Gh_A03G0359	Gorai.003G131000	Cell wall	cell wall.modification	moderately similar to ( 441) AT2G39700 | Symbols: ATEXPA4, ATEXP4, ATHEXP ALPHA 1.6 | ATEXPA4 (ARABIDOPSIS THALIANA EXPANSIN A4) | chr2:16544246-16545434 REVERSEmoderately similar to ( 407) EXPA7_ORYSA Expansin-A7 precursor (OsEXPA7) (Alpha-expansin-7) (OsEXP7) (OsaEXPa1.26) - Oryza sativa (Rice)moderately similar to ( 407) loc_os03g60720 12003.m10961 protein alpha-expansin 6 precursor, putative,…	AT2G39700.1	ATEXP4,ATEXPA4,ATHEXP ALPHA 1.6,EXPA4	expansin A4	35.2	4	3.82836		1		0.976404	38.31	3	4	0.0021	7.88589	3.89183	6.86537	3.77276	1.09272	-0.81987	0.604034	-0.87688	1.02052	0.119065	116.596	1.51996	236.532	2.13276	13.6683	0.544544	14.8442	0.566493	2.02865	1.08603	6.46	0.14	2.52846	0.0466217	1	0	1	0.5
Gh_A05G2890	Gorai.012G078500	Protein	protein.postranslational modification.kinase.receptor like cytoplasmatic kinase VII	moderately similar to ( 414) AT3G56050 | Symbols: | protein kinase family protein | chr3:20798322-20800706 REVERSEweakly similar to ( 113) NORK_MEDTR Nodulation receptor kinase precursor (EC 2.7.11.1) (Does not make infections protein 2) (Symbiosis receptor-like kinase) (MtSYMRK) - Medicago truncatula (Barrel medic)moderately similar to ( 409) loc_os07g49240 12007.m09133 protein ATP binding prote…	AT4G18640.1	MRH1	Leucine-rich repeat protein kinase family protein	36.08	4	1.6023		1		0.988922	75.68	3	4	0.0006	8.3247	5.46806	7.30485	5.68867	1.19747	-0.90355	0.447382	-0.7413	1.01985	-0.22061	158.117	1.36356	320.615	2.29336	51.5775	0.5982	44.2639	0.53457	2.02771	0.858203	7.94	-0.6	2.86552	0.233979	1	0	1	0.5
Gh_D12G1712	Gorai.008G188900	Miscellaneous enzyme families	misc.oxidases - copper, flavone etc	moderately similar to ( 204) AT5G16970 | Symbols: AT-AER | AT-AER (alkenal reductase); 2-alkenal reductase | chr5:5576291-5578001 REVERSEmoderately similar to ( 225) loc_os12g12590 12012.m05232 protein NADP-dependent oxidoreductase P1, putative, expressedCOG2130 Qor no original description	AT5G16970.1	AER,AT-AER	alkenal reductase	24.8	4	0.3307		1		0.830578	11.59	3	4	0.0193	6.59578	5.68867	5.57784	5.2832	1.42984	-0.1726	-0.36838	-0.88886	1.01794	0.405465	47.7637	0.774652	96.7226	2.69416	38.9406	0.540041	51.5775	0.887242	2.02502	1.32452	4.03	1.25	1.8029	0.554629	1	0	1	0.5
Gh_A11G2351	Gorai.007G289300	Major carbohydrates	major CHO metabolism.synthesis.starch.ADP Glucose Phosphorylase	moderately similar to ( 410) AT5G18200 | Symbols: | UTP:galactose-1-phosphate uridylyltransferase/ ribose-5-phosphate adenylyltransferase | chr5:6015270-6016555 FORWARDmoderately similar to ( 347) loc_os07g07550 12007.m05214 protein galactose-1-phosphate uridyl transferase-like protein, putative, expressedGalT GalT PRK11720 no original description	AT5G18200.1	0	UTP:galactose-1-phosphate uridylyltransferases;ribose-5-phosphate adenylyltransferases	4.23	4	0.171751		1		0.868842	9.04	3	4	0.0296	5.273	4.84024	4.25561	4.82431	1.13772	0.100545	-1.30061	0.062351	1.01739	0.015937	19.1015	0.405955	38.6662	2.20033	28.3309	1.04417	28.6456	1.07218	2.02425	1.01111	5.03	0.09	2.1361	0.0291922	1	0	1	0.5
Gh_D01G2253	Gorai.002G266400	Not assigned	not assigned.unknown	moderately similar to ( 303) AT3G08780 | Symbols: | unknown protein | chr3:2666514-2667452 REVERSEweakly similar to ( 127) loc_os07g35600 12007.m29389 protein expressed protein no original description	AT3G08780.1	0	0	14.41	4	0.301707		1		0.948992	12.4	3	4	0.0171	6.23735	6.56244	5.22036	6.17691	0.325428	0.887918	-1.4342	0.220851	1.01699	0.385538	37.2807	0.370052	75.4447	1.25304	72.3492	1.16542	94.5132	1.8505	2.0237	1.30635	4.42	2.43	1.93786	1.1437	1	0	1	0.5
Gh_A01G1758	Gorai.002G239400	Protein	protein.degradation.ubiquitin.E3.SCF.FBOX	moderately similar to ( 289) AT1G57790 | Symbols: | F-box family protein | chr1:21404578-21405636 REVERSEweakly similar to ( 140) loc_os08g34890 12008.m07478 protein F-box domain containing protein no original description	AT1G57790.1	0	F-box family protein	4.15	4	0.209389		1		0.832724	9.5	3	4	0.0272	4.97673	4.09434	3.96081	4.37576	1.38534	-0.57107	-0.86713	0.052868	1.01592	-0.28141	15.5713	0.548236	31.4881	2.61233	20.7603	1.03733	17.0813	0.673117	2.02219	0.822785	4.38	-1.14	1.92442	0.498711	1	0	1	0.5
Gh_A03G0869	Gorai.005G140600	Lipid metabolism	lipid metabolism.exotics' (steroids, squalene etc).sphingolipids'	moderately similar to ( 369) AT1G14290 | Symbols: SBH2 | SBH2 (SPHINGOID BASE HYDROXYLASE 2); catalytic/ sphingosine hydroxylase | chr1:4880307-4881784 REVERSEmoderately similar to ( 353) loc_os06g12250 12006.m05942 protein protein SUR2, putative, expressedERG3 no original description	AT1G14290.1	SBH2	sphingoid base hydroxylase 2	0.63	4	38.2917		1		0.992202	8.49	3	4	0.0329	3.3673	-7.69315	2.35137	-7.69315	0.947208	-0.86403	0.780843	-0.86403	1.01592	4.29e-12	5.1031	1.71813	10.3195	1.92814	0.00483205	0.549416	0.00483205	0.549416	2.02219	1	5.01	0	2.12967	0	1	0	1	0.5
Gh_D05G0432	Gorai.009G044800	Transport	transport.metal	moderately similar to ( 463) AT1G10970 | Symbols: ZIP4, ATZIP4 | ZIP4 (ZINC TRANSPORTER 4 PRECURSOR); cation transmembrane transporter/ copper ion transmembrane transporter | chr1:3665201-3666933 REVERSEmoderately similar to ( 228) loc_os06g37010 12006.m08236 protein zinc transporter 4, chloroplast precursor, putative, expressedZip no original description	AT1G10970.1	ATZIP4,ZIP4	zinc transporter 4 precursor	2.93	4	0.585262		1		0.979357	33.79	3	4	0.0027	4.75359	5.52943	3.73767	5.3959	-0.12297	0.825784	-1.36531	0.662492	1.01592	0.133531	13.3398	0.388151	26.9757	0.918295	42.1044	1.58281	46.1875	1.7725	2.02219	1.09698	4.66	1.2	2.01876	0.526459	1	0	1	0.5
Gh_D06G1289	Gorai.010G143800	Not assigned	not assigned.unknown	moderately similar to ( 231) AT5G47870 | Symbols: | unknown protein | chr5:19384555-19385808 REVERSEweakly similar to ( 190) loc_os03g63450 12003.m11213 protein snRK1-interacting protein 1, putative, expressed no original description	AT5G47870.1	0	0	49.49	4	0.493799		1		0.963676	22.6	3	4	0.0057	7.62949	6.00018	6.61473	6.10368	1.39911	-0.7876	0.037188	-0.64869	1.01476	-0.1035	98.0011	1.02611	198.018	2.63738	68.7685	0.637859	64.0078	0.579307	2.02057	0.930772	4.77	-0.3	2.05466	0.109615	1	0	1	0.5
Gh_D04G0542	Gorai.012G064500	Major carbohydrates	major CHO metabolism.degradation.sucrose.misc	moderately similar to ( 363) AT5G40510 | Symbols: | FUNCTIONS IN: molecular_function unknown; INVOLVED IN: biological_process unknown; LOCATED IN: cellular_component unknown; EXPRESSED IN: 14 plant structures; EXPRESSED DURING: 6 growth stages; CONTAINS InterPro DOMAIN/s: Thioredoxin fold (InterPro:IPR012335), Sucraseferredoxin-like (InterPro:IPR009737), Thioredoxin-like fold (InterPro:IPR012336)…	AT5G40510.1	0	Sucrase/ferredoxin-like family protein	157.09	4	0.235794		1		0.912883	8.73	3	4	0.0314	8.50137	8.47366	7.48773	7.8144	0.862214	0.80692	-1.1605	-0.50864	1.01364	0.65926	179.487	0.447357	362.382	1.81783	225.097	0.702885	355.488	1.74947	2.01899	1.57927	4.14	3	1.84244	1.40071	1	0	1	0.5
Gh_A05G2335	Gorai.009G288100	Protein	protein.targeting.secretory pathway.unspecified	highly similar to ( 529) AT1G72160 | Symbols: | SEC14 cytosolic factor family protein / phosphoglyceride transfer family protein | chr1:27153823-27155609 REVERSEmoderately similar to ( 389) loc_os01g65380 12001.m12651 protein patellin-5, putative, expressedSEC14 SEC14 CRAL_TRIO no original description	AT1G72160.1	0	Sec14p-like phosphatidylinositol transfer family protein	37.75	4	0.262		1		0.85738	13.87	3	4	0.014	7.32745	6.18621	6.31445	6.53161	1.44067	-0.78863	-0.53811	-0.11393	1.013	-0.3454	79.5867	0.688673	160.614	2.71447	92.5144	0.924067	72.8173	0.578894	2.0181	0.787091	4.69	-1.34	2.02916	0.600319	1	0	1	0.5
Gh_D01G2214	Gorai.002G262000	Protein	protein.degradation.ubiquitin.proteasom	highly similar to ( 526) AT5G05780 | Symbols: RPN8A, AE3, ATHMOV34 | RPN8A (RP NON-ATPASE SUBUNIT 8A) | chr5:1735862-1738176 FORWARDmoderately similar to ( 259) loc_os04g56646 12004.m10553 protein expressed proteinMov34 JAB_MPN no original description	AT5G05780.1	AE3,ATHMOV34,RPN8A	RP non-ATPase subunit 8A	57.08	4	0.192163		1		0.801621	9.73	3	4	0.0261	7.73018	7.0639	6.7172	7.06048	1.38522	-0.18644	-1.00427	-0.19452	1.01297	0.003428	105.215	0.498522	212.332	2.61213	133.48	0.873864	133.797	0.878772	2.01807	1.00238	4.67	0.02	2.02113	0.00507748	1	0	1	0.5
Gh_A05G3601	Gorai.012G002600	Cell wall	cell wall.pectin*esterases.PME	highly similar to ( 739) AT3G49220 | Symbols: | pectinesterase family protein | chr3:18249840-18253647 FORWARDmoderately similar to ( 429) PME_PRUPE Pectinesterase PPE8B precursor (EC 3.1.1.11) (Pectin methylesterase) (PE) - Prunus persica (Peach)moderately similar to ( 493) loc_os01g13320 12001.m07941 protein pectinesterase-2 precursor, putative, expressedPectinesterase PemB PMEI no original des…	AT3G49220.1	0	Plant invertase/pectin methylesterase inhibitor superfamily	3.22	4	4.18734		1		0.97362	59.93	3	4	0.0009	5.98394	1.50412	4.97328	2.07944	1.07696	-0.97716	0.613549	-0.71335	1.01066	-0.57533	31.4128	1.53002	63.2913	2.10959	4.22644	0.609902	2.83651	0.507979	2.01483	0.671135	8.2	-0.77	2.91845	0.314646	1	0	1	0.5
Gh_A06G0992	Gorai.010G129000	Not assigned	not assigned.unknown	highly similar to ( 813) AT2G40980 | Symbols: | LOCATED IN: plasma membrane; EXPRESSED IN: 22 plant structures; EXPRESSED DURING: 13 growth stages; CONTAINS InterPro DOMAIN/s: Protein kinase-like (InterPro:IPR011009); Has 152 Blast hits to 139 proteins in 56 species: Archae - 0; Bacteria - 74; Metazoa - 0; Fungi - 0; Plants - 60; Viruses - 0; Other Eukaryotes - 18 (source: NCBI BLink). | chr2:171…	AT2G40980.1	0	Protein kinase superfamily protein	5.52	4	0.22575		1		0.870257	6.02	3	4	0.0578	5.01728	5.02717	4.00733	4.7185	0.678243	0.69889	-1.43129	0.054161	1.00995	0.308666	16.0815	0.370799	32.3856	1.60019	26.3275	1.03826	32.6082	1.62326	2.01384	1.23856	3.86	1.49	1.74135	0.678451	1	0	1	0.5
Gh_D09G1265	Gorai.006G149300	Not assigned	not assigned.no ontology	moderately similar to ( 415) AT5G06370 | Symbols: | NC domain-containing protein | chr5:1947299-1948432 REVERSEmoderately similar to ( 357) loc_os05g36910 12005.m07872 protein NC domain containing protein, expressed no original description	AT5G06370.1	0	NC domain-containing protein-related	47.1	4	0.203653		1		0.874592	6.47	3	4	0.0516	7.22911	7.1025	6.2196	6.69332	0.916926	0.639171	-1.29766	-0.25844	1.00952	0.409176	74.5221	0.406785	150.031	1.88809	103.488	0.835991	137.425	1.55743	2.01324	1.32793	3.99	1.86	1.78951	0.863507	1	0	1	0.5
Gh_A05G0709	Gorai.009G089500	Not assigned	not assigned.no ontology	weakly similar to ( 151) AT5G22870 | Symbols: | harpin-induced protein-related / HIN1-related / harpin-responsive protein-related | chr5:7647056-7647679 REVERSEvery weakly similar to (85.9) loc_os02g44670 12002.m09507 protein harpin-induced 1, putative, expressedHin1 no original description	AT5G22870.1	0	Late embryogenesis abundant (LEA) hydroxyproline-rich glycoprotein family	1.44	4	7.17635		1		0.919688	23.58	3	4	0.0053	4.56435	-0.69205	3.55535	-0.69205	1.03828	-0.85643	0.674576	-0.85643	1.009	-3e-15	11.7562	1.59613	23.6595	2.05377	0.618974	0.552318	0.618974	0.552318	2.01252	1	6.03	0	2.41855	0	1	0	1	0.5
Gh_D02G0085	Gorai.005G008700	Not assigned	not assigned.no ontology.formin homology 2 domain-containing protein	highly similar to ( 560) AT3G25500 | Symbols: AFH1, FH1, AHF1, ATFH1 | AFH1 (FORMIN HOMOLOGY 1); actin binding / actin filament binding / protein binding | chr3:9251320-9254826 REVERSEhighly similar to ( 564) loc_os01g67240 12001.m12827 protein AFH1, putative, expressedFH2 FH2 no original description	AT3G25500.1	AFH1,AHF1,ATFH1,FH1	formin homology 1	24.22	4	1.31389		1		0.98252	70.13	3	4	0.0006	7.84287	5.40941	6.83411	5.26786	1.22578	-0.75712	0.403796	-0.87246	1.00876	0.141553	114.096	1.32298	229.582	2.33882	38.5286	0.546215	42.5006	0.591676	2.01218	1.10309	7.56	0.41	2.78565	0.155054	1	0	1	0.5
Gh_D12G0969	Gorai.008G109400	Nucleotide metabolism	nucleotide metabolism.phosphotransfer and pyrophosphatases.nucleoside diphosphate kinase	moderately similar to ( 269) AT4G09320 | Symbols: NDPK1 | NDPK1; ATP binding / nucleoside diphosphate kinase | chr4:5923424-5924366 FORWARDmoderately similar to ( 269) NDK_HELAN Nucleoside diphosphate kinase (EC 2.7.4.6) (NDK) (NDP kinase) - Helianthus annuus (Common sunflower)moderately similar to ( 250) loc_os10g41410 12010.m06905 protein nucleoside diphosphate kinase 1, putative, expressedNDK …	AT4G09320.1	NDPK1	Nucleoside diphosphate kinase family protein	564.06	4	0.428793		1		0.871793	13.83	3	4	0.0141	9.70717	8.52437	8.69869	8.16607	1.41293	-0.37812	-0.11415	-0.92066	1.00848	0.358293	415.495	0.923927	835.889	2.66278	287.232	0.528267	368.205	0.76944	2.01179	1.28191	3.98	0.97	1.78514	0.412851	1	0	1	0.5
Gh_D09G1325	Gorai.006G156400	Miscellaneous enzyme families	misc.cytochrome P450	highly similar to ( 586) AT2G27690 | Symbols: CYP94C1 | CYP94C1; fatty acid (omega-1)-hydroxylase/ oxygen binding | chr2:11809373-11810860 FORWARDvery weakly similar to (85.5) C82A1_PEA Cytochrome P450 82A1 (EC 1.14.-.-) (CYPLXXXII) (Fragment) - Pisum sativum (Garden pea)highly similar to ( 568) loc_os05g37250 12005.m07905 protein cytochrome P450 94A2, putative, expressedp450 CypX no original des…	AT2G27690.1	CYP94C1	cytochrome P450, family 94, subfamily C, polypeptide 1	25.34	4	0.267362		1		0.905187	15.24	3	4	0.0118	7.09049	6.57368	6.08336	5.90944	1.27267	0.300051	-0.62271	-0.95001	1.00713	0.664239	67.8069	0.64945	136.286	2.41608	60.1062	0.517629	95.2522	1.23119	2.00991	1.58473	5.07	2.91	2.14702	1.35995	1	0	1	0.5
Gh_A04G0745	Gorai.012G110100	Photosyntheis	PS.calvin cycle.FBPase	highly similar to ( 509) AT3G54050 | Symbols: | fructose-1,6-bisphosphatase, putative / D-fructose-1,6-bisphosphate 1-phosphohydrolase, putative / FBPase, putative | chr3:20016951-20018527 FORWARDhighly similar to ( 513) F16P1_BRANA Fructose-1,6-bisphosphatase, chloroplast precursor (EC 3.1.3.11) (D-fructose-1,6-bisphosphate 1-phosphohydrolase) (FBPase) - Brassica napus (Rape)moderately similar t…	AT3G54050.1	HCEF1	high cyclic electron flow 1	0.07	4	1.08218		1		0.993669	439.83	3	4	<.0001	3.83945	1.2529	2.83322	1.94591	1.22461	-1.08478	0.326197	-0.46603	1.00624	-0.69302	7.12661	1.2537	14.315	2.33692	3.85282	0.723954	2.38319	0.471464	2.00867	0.618559	19.28	-5.75	4.37014	2.34321	1	0	1	0.5
Gh_D08G1988	Gorai.004G215000	DNA	DNA.synthesis/chromatin structure	moderately similar to ( 459) AT2G48030 | Symbols: | endonuclease/exonuclease/phosphatase family protein | chr2:19647834-19649988 REVERSEmoderately similar to ( 422) loc_os07g45100 12007.m08730 protein endonuclease/Exonuclease/phosphatase family protein, expressed no original description	AT2G48030.1	0	DNAse I-like superfamily protein	0.41	4	0.280986		1		0.971064	83.39	3	4	0.0005	4.47164	3.58352	3.46574	3.15706	1.42177	-0.15238	-0.36114	-0.90826	1.0059	0.42646	11.0482	0.778549	22.1869	2.67914	8.9201	0.532827	11.988	0.899765	2.0082	1.34393	10.79	3.56	3.37895	1.62918	1	0	1	0.5
Gh_D04G1077	Gorai.009G416200	Not assigned	not assigned.unknown	moderately similar to ( 381) AT2G37035 | Symbols: | unknown protein | chr2:15555374-15556780 REVERSEweakly similar to ( 185) loc_os10g33820 12010.m06211 protein expressed protein no original description	AT2G37035.1	0	0	16.87	4	0.28625		1		0.936767	11.58	3	4	0.0193	6.26435	6.56738	5.26269	5.94149	0.456579	0.998351	-1.33427	-0.12066	1.00166	0.625889	38.3908	0.396593	76.8701	1.37228	61.4562	0.919767	94.8368	1.99772	2.0023	1.54316	4.1	3.39	1.82728	1.56142	1	0	1	0.5
Gh_D08G2406	Gorai.004G264500	Secondary metabolism	secondary metabolism.phenylpropanoids	moderately similar to ( 373) AT1G65450 | Symbols: | transferase family protein | chr1:24318035-24318895 FORWARDweakly similar to ( 155) HCBT1_DIACA Anthranilate N-benzoyltransferase protein 1 (EC 2.3.1.144) (Anthranilate N-hydroxycinnamoyl/benzoyltransferase 1) - Dianthus caryophyllus (Carnation) (Clove pink)moderately similar to ( 209) loc_os11g31090 12011.m07014 protein transferase, putative, e…	AT1G65450.1	0	HXXXD-type acyl-transferase family protein	15.16	4	2.49526		1		0.96926	29.83	3	4	0.0034	6.61473	3.49651	5.61313	3.11352	1.13423	-0.7221	0.537964	-0.9501	1.0016	0.38299	48.9463	1.45192	98.0011	2.19502	8.65491	0.517597	11.2864	0.606214	2.00222	1.30404	5.15	0.51	2.17121	0.195431	1	0	1	0.5
Gh_A10G0409	Gorai.011G047900	RNA	RNA.regulation of transcription.unclassified	highly similar to ( 512) AT2G34630 | Symbols: GPPS, GPS1 | geranyl diphosphate synthase, putative / GPPS, putative / dimethylallyltransferase, putative / prenyl transferase, putative | chr2:14578689-14581632 FORWARDvery weakly similar to (93.2) GGPPS_CAPAN Geranylgeranyl pyrophosphate synthetase, chloroplast precursor (GGPP synthetase) (GGPS) [Includes: Dimethylallyltranstransferase (EC 2.5.1.1);…	AT2G34630.2	GPPS,GPS1	geranyl diphosphate synthase 1	2.34	4	0.336309		1		0.969944	25.63	3	4	0.0045	3.94158	3.96081	4.94164	5.0876	-0.87749	-0.84632	0.74361	0.980202	-1.00006	-1.12678	30.7314	1.67436	15.3651	0.544314	34.0031	1.97274	15.5713	0.556202	0.499979	0.457936	-5.67	-6.56	2.32225	2.55393	1	1	2	1
Gh_D05G0382	Gorai.009G039800	Not assigned	not assigned.unknown	moderately similar to ( 454) AT2G26270 | Symbols: | unknown protein | chr2:11184739-11187659 FORWARDhighly similar to ( 553) loc_os09g26870 12009.m21993 protein BRCA1 C Terminus domain containing protein, expressed no original description	AT3G43930.1	0	BRCT domain-containing DNA repair protein	4.16	4	4.31621		1		0.922908	16.47	3	4	0.0103	3.8712	1.94591	4.87137	0.000985	0.556208	-0.33705	1.02025	-1.23941	-1.00017	1.94493	29.2704	2.02826	14.6335	1.4704	1.00068	0.423546	3.85281	0.791658	0.49994	3.85018	-4.11	1.26	1.83082	0.559733	1	0	1	0.5
Gh_A07G2043	Gorai.001G264300	Not assigned	not assigned.unknown	highly similar to ( 534) AT5G14550 | Symbols: | unknown protein | chr5:4691633-4693732 REVERSEmoderately similar to ( 499) loc_os05g07790 12005.m05296 protein expressed proteinDUF266 no original description	AT5G14550.1	0	Core-2/I-branching beta-1,6-N-acetylglucosaminyltransferase family protein	8.13	4	0.393666		1		0.966026	23.87	3	4	0.0052	5.02059	6.4044	6.02102	6.45834	-1.4345	0.643029	0.067463	0.724004	-1.00044	-0.05394	64.9394	1.04787	32.4599	0.369975	87.9333	1.65176	84.7066	1.5616	0.499849	0.963305	-5.22	-0.47	2.19285	0.179185	1	0	1	0.5
Gh_A13G1900	Gorai.013G254000	Protein	protein.degradation	moderately similar to ( 441) AT2G03120 | Symbols: ATSPP | ATSPP (ARABIDOPSIS SIGNAL PEPTIDE PEPTIDASE); aspartic-type endopeptidase | chr2:937554-940083 FORWARDmoderately similar to ( 430) loc_os05g36070 12005.m083579 protein minor histocompatibility antigen H13, putative, expressedPeptidase_A22B PSN no original description	AT2G03120.1	ATSPP,SPP	signal peptide peptidase	1.46	4	0.414425		1		0.964815	29.29	3	4	0.0035	3.59732	3.29589	4.60017	4.62007	-0.63112	-1.07246	0.837225	0.866355	-1.00285	-1.32417	24.2544	1.78661	12.1033	0.645675	24.5912	1.82305	9.82117	0.475507	0.499013	0.399378	-6.06	-7.15	2.42672	2.69389	1	1	2	1
Gh_D01G0582	Gorai.002G082600	Not assigned	not assigned.no ontology.pentatricopeptide (PPR) repeat-containing protein	highly similar to ( 685) AT4G04790 | Symbols: | FUNCTIONS IN: molecular_function unknown; INVOLVED IN: biological_process unknown; LOCATED IN: cellular_component unknown; EXPRESSED IN: 21 plant structures; EXPRESSED DURING: 13 growth stages; CONTAINS InterPro DOMAIN/s: Pentatricopeptide repeat (InterPro:IPR002885); BEST Arabidopsis thaliana protein match is: unknown protein (TAIR:AT4G21880.1); Ha…	AT4G04790.1	0	Tetratricopeptide repeat (TPR)-like superfamily protein	2.69	4	0.307958		1		0.89163	9.87	3	4	0.0255	3.38439	3.27714	4.38826	4.21213	-0.76165	-0.95113	1.01198	0.700799	-1.00387	-0.93498	20.941	2.01668	10.4425	0.589821	18.5343	1.6254	9.69436	0.517227	0.498662	0.523049	-4.02	-3.52	1.79957	1.60984	1	0	1	0.5
Gh_D12G1092	Gorai.008G121400	Signalling	signalling.G-proteins	highly similar to ( 583) AT4G00460 | Symbols: ATROPGEF3, ROPGEF3 | Rho guanyl-nucleotide exchange factor | chr4:211146-213094 REVERSEmoderately similar to ( 491) loc_os10g40270 12010.m06799 protein pollen-specific kinase partner protein, putative, expressedPRONE no original description	AT4G00460.2	ATROPGEF3,ROPGEF3	RHO guanyl-nucleotide exchange factor 3	11.47	4	2.87584		1		0.965063	16.81	3	4	0.0099	4.80402	2.35141	5.80964	2.19722	0.563209	-0.7998	1.12207	-0.88548	-1.00562	0.154185	56.0889	2.17659	27.9354	1.47755	4.58596	0.541307	5.10323	0.574429	0.498055	1.11279	-3.97	0.14	1.78119	0.0485995	1	0	1	0.5
Gh_D05G0638	Gorai.009G066000	Hormone metabolism	hormone metabolism.cytokinin.signal transduction	highly similar to ( 994) AT5G10720 | Symbols: AHK5, CKI2 | AHK5 (ARABIDOPSIS HISTIDINE KINASE 5); protein histidine kinase | chr5:3386835-3390541 FORWARDweakly similar to ( 130) ETR1_MALDO Ethylene receptor (EC 2.7.13.3) - Malus domestica (Apple) (Malus sylvestris)highly similar to ( 861) loc_os06g44410 12006.m08969 protein AHK5, putative, expressedPRK11107 PRK10841 PRK11466 PRK11091 BaeS REC REC…	AT5G10720.1	AHK5,CKI2,HK5	histidine kinase 5	2.99	4	0.874804		1		0.87663	21.25	3	4	0.0064	3.73767	2.44241	4.74493	3.48124	0.143897	-1.22551	1.20882	-0.12721	-1.00726	-1.03883	26.8143	2.31148	13.3398	1.10489	11.1675	0.9156	5.4355	0.427646	0.49749	0.486723	-4.57	-2.47	1.98751	1.16359	1	0	1	0.5
Gh_A05G0843	Gorai.009G102700	RNA	RNA.regulation of transcription.unclassified	highly similar to ( 638) AT1G07705 | Symbols: | transcription regulator | chr1:2382090-2385856 FORWARDhighly similar to ( 525) loc_os02g54120 12002.m100387 protein VIP2, putative, expressedNOT2_3_5 CDC36 NOT5 no original description	AT5G59710.1	AtVIP2,VIP2	VIRE2 interacting protein 2	22.76	4	0.177185		1		0.868536	6.33	3	4	0.0533	5.5033	5.88053	6.511	6.12905	-1.18633	-0.29604	1.19189	0.290473	-1.00771	-0.24852	91.2025	2.28452	45.3584	0.439419	69.9887	1.22304	58.9138	0.814485	0.497337	0.841761	-4.01	-1.04	1.79466	0.449687	1	0	1	0.5
Gh_A05G2375	Gorai.009G292400	Protein	protein.postranslational modification	highly similar to ( 649) AT3G08720 | Symbols: ATPK19, ATPK2 | S6K2 (ARABIDOPSIS THALIANA SERINE/THREONINE PROTEIN KINASE 2); kinase/ protein kinase | chr3:2648625-2650407 REVERSEweakly similar to ( 159) CIPK1_ORYSA CIPK-like protein 1 (EC 2.7.11.1) (OsCK1) - Oryza sativa (Rice)highly similar to ( 695) loc_os03g21620 12003.m07566 protein serine/threonine-protein kinase AtPK19, putative, expressedS…	AT3G08720.1	ATPK19,ATPK2,ATS6K2,S6K2	serine/threonine protein kinase 2	1.33	4	0.245611		1		0.92812	26.16	3	4	0.0043	3.7495	4.21213	4.75789	4.85981	-1.25136	-0.35429	0.704005	0.901641	-1.00839	-0.64768	27.0563	1.62902	13.4497	0.420052	29.0368	1.86819	18.5343	0.782255	0.497102	0.638304	-6.9	-5.29	2.63565	2.21162	1	0	1	0.5
Gh_D05G3018	Gorai.009G335900	Not assigned	not assigned.unknown	highly similar to ( 746) AT1G10740 | Symbols: | unknown protein | chr1:3568612-3570466 REVERSEhighly similar to ( 652) loc_os05g33820 12005.m07614 protein lipase, putative, expressed no original description	AT1G10740.1	0	alpha/beta-Hydrolases superfamily protein	13.91	4	0.473587		1		0.924902	25.72	3	4	0.0045	5.61313	4.88658	6.62274	5.57784	-0.08665	-1.103	1.32566	-0.13601	-1.00961	-0.69126	98.5467	2.50648	48.9463	0.941707	47.7637	0.910033	29.5807	0.465547	0.496681	0.619313	-5.43	-2.46	2.2521	1.15818	1	0	1	0.5
Gh_D11G2245	Gorai.007G246600	Miscellaneous enzyme families	misc.GCN5-related N-acetyltransferase	moderately similar to ( 221) AT1G18335 | Symbols: | GCN5-related N-acetyltransferase (GNAT) family protein | chr1:6309428-6311326 REVERSEmoderately similar to ( 245) loc_os05g32180 12005.m07451 protein N-acetyltransferase, putative, expressed no original description	AT1G18335.1	0	Acyl-CoA N-acyltransferases (NAT) superfamily protein	6.3	4	0.678102		1		0.95838	25.23	3	4	0.0046	4.79991	3.68888	5.80964	4.94521	-0.01263	-1.28859	1.14699	0.154232	-1.00973	-1.25633	56.0889	2.21451	27.856	0.991284	30.8075	1.11283	12.8962	0.409351	0.49664	0.418608	-5.37	-3.95	2.2355	1.77399	1	1	2	1
Gh_A11G1715	Gorai.007G205300	RNA	RNA.regulation of transcription.C2H2 zinc finger family	moderately similar to ( 332) AT5G66730 | Symbols: | zinc finger (C2H2 type) family protein | chr5:26641914-26643883 REVERSEmoderately similar to ( 283) loc_os01g14010 12001.m08007 protein zinc finger, C2H2 type family protein, expressed no original description	AT5G66730.1	0	C2H2-like zinc finger protein	0.2	4	0.281574		1		0.980267	77.68	3	4	0.0005	2.77262	3.59731	3.78419	4.10264	-1.39495	0.058368	0.387694	0.94889	-1.01157	-0.50533	13.777	1.3083	6.83347	0.380258	17.1798	1.93039	12.1032	1.04129	0.496006	0.704499	-10.87	-7.56	3.39044	2.78534	1	0	1	0.5
Gh_D02G0761	Gorai.005G085000	Amino acid metabolism	amino acid metabolism.degradation.branched chain group.shared	highly similar to ( 606) AT5G09300 | Symbols: | 2-oxoisovalerate dehydrogenase, putative / 3-methyl-2-oxobutanoate dehydrogenase, putative / branched-chain alpha-keto acid dehydrogenase E1 alpha subunit, putative | chr5:2884282-2886291 REVERSEweakly similar to ( 151) ODPA_PEA Pyruvate dehydrogenase E1 component subunit alpha, mitochondrial precursor (EC 1.2.4.1) (PDHE1-A) - Pisum sativum (Garden …	AT1G21400.1	0	Thiamin diphosphate-binding fold (THDP-binding) superfamily protein	3.26	4	0.579328		1		0.913259	24.76	3	4	0.0048	3.58353	5.3822	4.59512	5.0689	-1.3669	0.922495	-0.07932	0.523726	-1.01159	0.313295	24.1696	0.946504	11.9881	0.387723	33.5654	1.43766	41.7065	1.89539	0.495998	1.24254	-4.07	2.35	1.81865	1.10648	1	0	1	0.5
Gh_D13G1888	Gorai.013G207400	Protein	protein.targeting.secretory pathway.vacuole	highly similar to ( 556) AT5G04920 | Symbols: | vacuolar protein sorting 36 family protein / VPS36 family protein | chr5:1439172-1441545 REVERSEmoderately similar to ( 452) loc_os01g59800 12001.m43505 protein vacuolar protein sorting protein 36, putative, expressedEAP30 no original description	AT5G04920.1	0	EAP30/Vps36 family protein	2.91	4	0.363602		1		0.92626	12.46	3	4	0.0169	3.33221	4.32413	4.3438	4.82431	-1.39416	0.18828	0.219664	0.986214	-1.0116	-0.50017	20.3056	1.16446	10.0715	0.380466	28.3309	1.98098	20.0306	1.1394	0.495996	0.707022	-3.8	-2.84	1.71782	1.32931	1	0	1	0.5
Gh_D07G2277	Gorai.001G266400	Not assigned	not assigned.unknown	moderately similar to ( 336) AT3G27460 | Symbols: | unknown protein | chr3:10159537-10161994 REVERSEmoderately similar to ( 250) loc_os12g19350 12012.m05886 protein expressed proteinDUF1325 no original description	AT3G27460.1	0	SGF29 tudor-like domain	0.95	4	0.282188		1		0.939255	19.79	3	4	0.0073	3.19867	4.38826	4.21213	4.30406	-1.4874	0.651846	0.33511	0.500442	-1.01345	0.084192	18.5343	1.26147	9.18114	0.356655	19.7539	1.41465	20.941	1.57118	0.495359	1.06009	-6.23	0.76	2.47118	0.309271	1	0	1	0.5
Gh_A02G0766	Gorai.005G091200	RNA	RNA.regulation of transcription.SET-domain transcriptional regulator family	highly similar to ( 665) AT2G17900 | Symbols: SDG37 | SDG37; zinc ion binding | chr2:7773420-7776675 REVERSEhighly similar to ( 591) loc_os03g49730 12003.m35620 protein histone-lysine N-methyltransferase ASHR1, putative, expressed no original description	AT2G17900.1	SDG37	SET domain group 37	1.03	4	1.41339		1		0.993553	168.31	3	4	0.0001	2.35138	3.65068	3.36731	5.42715	-1.05296	-0.03785	-0.25924	1.35005	-1.01593	-1.77647	10.3196	0.835528	5.10311	0.481978	43.0265	2.54921	12.5593	0.974106	0.494508	0.291896	-3.93	-14.22	1.76826	3.84714	1	1	2	1
Gh_A07G0319	Gorai.001G044200	Protein	protein.postranslational modification.kinase.receptor like cytoplasmatic kinase VII	moderately similar to ( 499) AT3G01300 | Symbols: | protein kinase, putative | chr3:90817-93335 REVERSEmoderately similar to ( 231) NORK_MEDTR Nodulation receptor kinase precursor (EC 2.7.11.1) (Does not make infections protein 2) (Symbiosis receptor-like kinase) (MtSYMRK) - Medicago truncatula (Barrel medic)highly similar to ( 599) loc_os06g07230 12006.m05446 protein protein kinase APK1B, chloro…	AT3G01300.1	0	Protein kinase superfamily protein	0.5	4	0.228809		1		0.920558	11.7	3	4	0.019	2.14019	3.21888	3.15706	2.77259	-1.37588	0.800321	0.6756	-0.10004	-1.01687	0.44629	8.9201	1.59726	4.40819	0.385318	6.83334	0.933007	9.31064	1.74149	0.494186	1.36253	-5.06	2.78	2.1439	1.30096	1	0	1	0.5
Gh_A11G0724	Gorai.007G089800	Cell	cell.vesicle transport	moderately similar to ( 358) AT2G45200 | Symbols: GOS12, ATGOS12 | GOS12 (GOLGI SNARE 12); SNARE binding | chr2:18637689-18639640 REVERSEmoderately similar to ( 283) loc_os02g03450 12002.m05695 protein golgi SNARE 12 protein, putative, expressedV-SNARE no original description	AT2G45200.1	ATGOS12,GOS12	golgi snare 12	0.71	4	1.32733		1		0.976873	80.74	3	4	0.0005	3.52636	1.60944	4.54329	2.8622	0.317933	-1.24062	1.14475	-0.22206	-1.01693	-1.25276	23.3168	2.21108	11.5223	1.24654	7.27124	0.85734	3.05133	0.423191	0.494165	0.419644	-8.5	-4.13	2.97884	1.83992	1	1	2	1
Gh_D13G2129	Gorai.013G234800	Not assigned	not assigned.unknown	moderately similar to ( 249) AT5G32440 | Symbols: | LOCATED IN: chloroplast; EXPRESSED IN: 24 plant structures; EXPRESSED DURING: 15 growth stages; CONTAINS InterPro DOMAIN/s: Ubiquitin system component Cue (InterPro:IPR003892); Has 85 Blast hits to 85 proteins in 12 species: Archae - 0; Bacteria - 0; Metazoa - 1; Fungi - 0; Plants - 84; Viruses - 0; Other Eukaryotes - 0 (source: NCBI BLink). | c…	AT5G32440.3	0	Ubiquitin system component Cue protein	3.04	4	0.456229		1		0.963441	36.4	3	4	0.0023	4.25561	5.75732	5.273	5.79149	-1.41563	0.681418	0.005088	0.729127	-1.01739	-0.03416	38.6662	1.00353	19.1015	0.374846	55.3875	1.65764	54.0912	1.60372	0.49401	0.976597	-5.94	-0.35	2.39524	0.129146	1	0	1	0.5
Gh_D05G1289	Gorai.009G141500	Not assigned	not assigned.unknown	no original description	AT3G13845.1	0	0	1.44	4	0.159571		1		0.948157	19.04	3	4	0.0079	3.7612	4.14314	4.77918	4.1972	-1.09239	-0.18337	1.33044	-0.05469	-1.01797	-0.05407	27.4584	2.5148	13.5592	0.468984	18.3436	0.962801	17.6688	0.880643	0.49381	0.963217	-6.75	-0.36	2.59981	0.13363	1	0	1	0.5
Gh_A10G0126	Gorai.011G014500	Not assigned	not assigned.unknown	moderately similar to ( 290) AT1G50660 | Symbols: | unknown protein | chr1:18771386-18774385 FORWARDmoderately similar to ( 229) loc_os05g41910 12005.m08365 protein expressed protein no original description	AT1G50660.1	0	0	17.15	4	3.19211		1		0.949486	24.43	3	4	0.0049	5.57215	2.30296	6.59099	3.95124	0.514721	-1.22396	1.05657	-0.34734	-1.01883	-1.64829	96.4018	2.07999	47.5757	1.42872	15.4683	0.786032	4.93469	0.428106	0.493515	0.319019	-4.84	-1.63	2.07441	0.748602	1	0	1	0.5
Gh_D09G0071	Gorai.006G008700	RNA	RNA.regulation of transcription.ARF, Auxin Response Factor family	highly similar to ( 779) AT1G30330 | Symbols: ARF6 | ARF6 (AUXIN RESPONSE FACTOR 6); transcription factor | chr1:10686125-10690036 REVERSEhighly similar to ( 951) loc_os02g06910 12002.m06038 protein auxin response factor 6, putative, expressedAuxin_resp B3 no original description	AT5G37020.1	ARF8,ATARF8	auxin response factor 8	0.42	4	0.278995		1		0.99323	119.51	3	4	0.0002	3.88156	4.63473	4.90157	5.21221	-1.36471	-0.04008	0.42922	0.97557	-1.02	-0.57749	29.8895	1.34651	14.739	0.388312	37.0709	1.96642	24.8423	0.972601	0.493115	0.670131	-13.35	-10.28	3.73934	3.2966	1	0	1	0.5
Gh_D07G0198	Gorai.001G024500	Not assigned	not assigned.unknown	weakly similar to ( 132) AT4G32915 | Symbols: | FUNCTIONS IN: molecular_function unknown; INVOLVED IN: regulation of translational fidelity; LOCATED IN: chloroplast; EXPRESSED IN: 22 plant structures; EXPRESSED DURING: 13 growth stages; CONTAINS InterPro DOMAIN/s: Glu-tRNAGln amidotransferase, C subunit (InterPro:IPR003837); Has 1227 Blast hits to 1227 proteins in 425 species: Archae - 17; Bacter…	AT4G32915.1	0	0	0.32	4	0.287885		1		0.942515	33.91	3	4	0.0026	2.44235	2.19751	3.46574	2.94444	-0.56913	-1.00437	1.25009	0.323411	-1.02339	-0.74694	11.0482	2.37857	5.43526	0.674023	7.69777	1.25129	4.58685	0.498488	0.491959	0.595868	-7.42	-4.6	2.75433	1.99927	1	0	1	0.5
Gh_A07G1326	Gorai.001G170500	Miscellaneous enzyme families	misc.short chain dehydrogenase/reductase (SDR)	moderately similar to ( 342) AT3G61220 | Symbols: | short-chain dehydrogenase/reductase (SDR) family protein | chr3:22663025-22664316 FORWARDmoderately similar to ( 275) loc_os04g44950 12004.m09449 protein carbonyl reductase 1, putative, expressedFabG fabG fabG PRK12939 fabG PRK12826 PRK07062 DltE PRK12429 COG4221 PRK12829 PRK07326 PRK12745 no original description	AT3G61220.1	0	NAD(P)-binding Rossmann-fold superfamily protein	1.99	4	0.385062		1		0.982996	55.54	3	4	0.001	4.16667	4.48864	5.1902	5.633	-1.05783	-0.57332	0.482403	1.14874	-1.02354	-1.14436	36.5095	1.39707	17.9594	0.480354	49.6253	2.2172	22.4499	0.672068	0.491909	0.452389	-7.06	-9.42	2.67317	3.14923	1	1	2	1
Gh_D11G1426	Gorai.007G155100	Not assigned	not assigned.unknown	no original description	0	0	0	0.74	4	0.440259		1		0.869475	17.76	3	4	0.0089	2.25129	1.94591	3.27714	1.79176	-0.09762	-0.55459	1.43746	-0.78525	-1.02585	0.15415	9.69436	2.70843	4.76109	0.934573	3.46237	0.580251	3.85281	0.680851	0.49112	1.11277	-4.46	0.46	1.95385	0.172596	1	0	1	0.5
Gh_A09G1122	Gorai.006G134200	Not assigned	not assigned.unknown	highly similar to ( 729) AT3G57180 | Symbols: | GTP binding | chr3:21163663-21166006 REVERSEvery weakly similar to (95.5) NOS_ORYSA Putative nitric-oxide synthase (EC 1.14.13.39) - Oryza sativa (Rice)highly similar to ( 565) loc_os06g30380 12006.m07581 protein IMP dehydrogenase/GMP reductase, putative, expressedYqeH COG1161 no original description	AT3G57180.1	BPG2	P-loop containing nucleoside triphosphate hydrolases superfamily protein	1.28	4	0.22587		1		0.921015	12.61	3	4	0.0166	2.83321	2.8622	3.86073	2.94444	-0.59258	-0.53374	1.49313	-0.36681	-1.02752	-0.08224	14.5277	2.81498	7.1266	0.663156	7.69776	0.775495	7.27124	0.690762	0.490554	0.944591	-4.54	-0.31	1.98011	0.112439	1	0	1	0.5
Gh_A12G1409	Gorai.008G168700	Not assigned	not assigned.no ontology.pentatricopeptide (PPR) repeat-containing protein	highly similar to ( 776) AT2G02150 | Symbols: | pentatricopeptide (PPR) repeat-containing protein | chr2:547389-552229 REVERSEmoderately similar to ( 238) RF1_ORYSA Rf1 protein, mitochondrial precursor (PPR protein) (Fertility restorer) (Restorer for CMS) - Oryza sativa (Rice)moderately similar to ( 484) loc_os06g36910 12006.m08226 protein fertility restorer, putative no original description	AT2G02150.1	0	Tetratricopeptide repeat (TPR)-like superfamily protein	0.84	4	0.63098		1		0.881388	26.9	3	4	0.0041	2.70805	1.79178	3.73767	2.48491	0.034077	-1.10345	1.31233	-0.24295	-1.02962	-0.69313	13.3398	2.48342	6.53438	1.0239	5.59798	0.845016	3.46242	0.465402	0.489839	0.618511	-5.29	-2.14	2.21313	1.00545	1	0	1	0.5
Gh_D06G1974	Gorai.010G223500	Secondary metabolism	secondary metabolism.isoprenoids.terpenoids	nearly identical (1098) AT1G78955 | Symbols: CAMS1 | CAMS1 (Camelliol C synthase 1); beta-amyrin synthase | chr1:29689153-29694255 REVERSEhighly similar to ( 883) loc_os02g04710 12002.m33547 protein cycloartenol synthase, putative, expressedSQCY_1 SQCY SqhC ISOPREN_C2_like no original description	AT1G78955.1	CAMS1	camelliol C synthase 1	15.65	4	1.48768		1		0.978699	34.3	3	4	0.0026	6.01127	3.97029	7.04097	6.20456	0.156902	-1.40907	0.946964	0.305208	-1.02971	-2.23427	131.687	1.92781	64.5018	1.11489	73.7493	1.2356	15.6739	0.376554	0.48981	0.212529	-6.38	-5.53	2.50983	2.28101	1	1	2	1
Gh_A06G0575	Gorai.010G076200	Not assigned	not assigned.unknown	highly similar to ( 554) AT2G19950 | Symbols: GC1 | GC1 (Golgin Candidate 1) | chr2:8616341-8621219 REVERSEmoderately similar to ( 476) GOGA5_ORYSA Golgin-84 - Oryza sativa (Rice)moderately similar to ( 476) loc_os01g54119 12001.m11575 protein expressed protein no original description	AT2G19950.2	GC1	golgin candidate 1	8.15	4	0.423735		1		0.963901	27.29	3	4	0.004	4.8941	6.05912	5.92426	6.53306	-1.38858	0.299128	0.103753	0.985699	-1.03015	-0.47394	60.7266	1.07457	29.7352	0.381941	92.6078	1.98027	66.6773	1.2304	0.489658	0.719996	-5.06	-3.81	2.14445	1.72387	1	0	1	0.5
Gh_D05G3895	Gorai.009G102400	Nucleotide metabolism	nucleotide metabolism.salvage.NUDIX hydrolases	moderately similar to ( 405) AT3G46200 | Symbols: aTNUDT9 | aTNUDT9 (Arabidopsis thaliana Nudix hydrolase homolog 9); hydrolase | chr3:16969283-16971017 FORWARDmoderately similar to ( 382) loc_os05g02640 12005.m04800 protein nudix type motif 22, putative, expressed no original description	AT3G46200.1	aTNUDT9,NUDT9	nudix hydrolase homolog 9	21.63	4	0.603489		1		0.966989	63.73	3	4	0.0008	6.72683	5.99021	7.75897	6.03906	0.118845	-0.77389	1.36974	-0.71469	-1.03214	-0.04885	216.613	2.58424	105.92	1.08587	65.7566	0.609336	63.5673	0.584838	0.488984	0.966707	-7.78	-0.21	2.83312	0.0746213	1	0	1	0.5
Gh_D10G1141	Gorai.011G128000	Not assigned	not assigned.unknown	no original description	0	0	0	1.17	4	0.660807		1		0.821115	17.1	3	4	0.0096	2.56495	1.70488	3.59731	2.25129	0.044422	-1.03663	1.34203	-0.34982	-1.03236	-0.54641	12.1032	2.53508	5.91734	1.03127	4.76109	0.784682	3.26001	0.487465	0.488909	0.684719	-4.18	-1.33	1.85697	0.596846	1	0	1	0.5
Gh_D13G1736	Gorai.013G194200	Cell	cell.division	highly similar to ( 911) AT3G03790 | Symbols: | ankyrin repeat family protein / regulator of chromosome condensation (RCC1) family protein | chr3:963195-967857 FORWARDhighly similar to ( 716) loc_os07g07080 12007.m05168 protein regulator of chromosome condensation, RCC1, putative, expressedANK no original description	AT3G03790.2	0	ankyrin repeat family protein / regulator of chromosome condensation (RCC1) family protein	0.11	4	0.529821		1		0.997368	543.21	3	4	<.0001	3.81771	3.21888	4.85203	4.76644	-0.44073	-1.20341	0.876578	0.767568	-1.03432	-1.54756	28.8806	1.83602	14.1009	0.736762	27.217	1.7024	9.31061	0.434248	0.488247	0.342088	-26.11	-30.61	4.89317	5.16848	1	1	2	1
Gh_D10G0616	Gorai.011G070800	RNA	RNA.regulation of transcription.Aux/IAA family	weakly similar to ( 177) AT3G16500 | Symbols: PAP1, IAA26 | PAP1 (PHYTOCHROME-ASSOCIATED PROTEIN 1); transcription factor | chr3:5612801-5614208 REVERSEweakly similar to ( 164) IAA7_ORYSA Auxin-responsive protein IAA7 (Indoleacetic acid-induced protein 7) - Oryza sativa (Rice)weakly similar to ( 164) loc_os02g13520 12002.m06598 protein OsIAA7 - Auxin-responsive Aux/IAA gene family member, express…	AT3G16500.1	IAA26,PAP1	phytochrome-associated protein 1	2.67	4	0.548246		1		0.986198	118.2	3	4	0.0002	4.56958	6.51323	5.60397	5.52943	-1.23956	1.20771	0.062851	-0.031	-1.03439	0.983802	48.6365	1.04453	23.7454	0.423502	46.1875	0.978742	91.3436	2.30971	0.488222	1.97767	-7.56	11.53	2.78412	3.49136	1	0	1	0.5
Gh_D04G0543	Gorai.012G064600	Minor carbohydrates	minor CHO metabolism.others	moderately similar to ( 479) AT3G01590 | Symbols: | aldose 1-epimerase family protein | chr3:226647-228346 FORWARDmoderately similar to ( 385) loc_os08g14330 12008.m26633 protein apospory-associated protein C, putative, expressedCOG0676 Aldose_epim no original description	AT5G14500.1	0	aldose 1-epimerase family protein	1.36	4	0.601239		1		0.984926	54.63	3	4	0.0011	3.40124	5.06578	4.43675	5.2391	-1.36491	0.637727	-0.11907	0.846251	-1.03552	-0.17332	21.6569	0.920781	10.5651	0.388259	37.7681	1.79782	33.4928	1.55588	0.487841	0.8868	-5.91	-1.95	2.38637	0.910307	1	0	1	0.5
Gh_D04G1483	Gorai.012G138600	Not assigned	not assigned.no ontology.pentatricopeptide (PPR) repeat-containing protein	highly similar to ( 949) AT2G03880 | Symbols: | pentatricopeptide (PPR) repeat-containing protein | chr2:1181560-1183452 FORWARDweakly similar to ( 112) RF1_ORYSA Rf1 protein, mitochondrial precursor (PPR protein) (Fertility restorer) (Restorer for CMS) - Oryza sativa (Rice)highly similar to ( 540) loc_os06g27790 12006.m07324 protein selenium-binding protein, putative, expressed no original descr…	AT2G03880.1	0	Pentatricopeptide repeat (PPR) superfamily protein	0.16	4	0.168655		1		0.97019	40.88	3	4	0.0019	2.39791	3.1355	3.43399	2.91777	-1.31235	0.375839	1.059	-0.1225	-1.03608	0.217731	10.8077	2.08349	5.27038	0.402664	7.55678	0.918594	8.7878	1.29759	0.487651	1.1629	-10.59	2.5	3.34755	1.17635	1	0	1	0.5
Gh_D05G3146	Gorai.009G349600	Lipid metabolism	lipid metabolism.FA synthesis and FA elongation.acyl coa ligase	highly similar to ( 839) AT3G23790 | Symbols: | AMP-binding protein, putative | chr3:8575268-8581001 FORWARDvery weakly similar to (89.0) 4CL2_ORYSA 4-coumarate--CoA ligase 2 (EC 6.2.1.12) (4CL 2) (4-coumaroyl-CoA synthase 2) - Oryza sativa (Rice)highly similar to ( 751) loc_os03g62850 12003.m35526 protein acyl-CoA synthetase-like protein, putative, expressedFAA1 CaiC PRK06710 AMP-binding PRK0831…	AT3G23790.1	AAE16	AMP-dependent synthetase and ligase family protein	15.24	4	0.224932		1		0.80855	8.54	3	4	0.0326	5.15618	5.32057	6.19236	5.70378	-0.9488	-0.59192	1.3007	0.240018	-1.03618	-0.38321	73.1285	2.46348	35.6586	0.518063	52.1206	1.18101	39.9623	0.663459	0.487616	0.766728	-4.25	-1.53	1.8801	0.697792	1	0	1	0.5
Gh_D08G0319	Gorai.004G036000	Signalling	signalling.receptor kinases.leucine rich repeat XI	moderately similar to ( 442) AT3G20820 | Symbols: | leucine-rich repeat family protein | chr3:7280930-7282027 FORWARDweakly similar to ( 139) RPK1_IPONI Receptor-like protein kinase precursor (EC 2.7.11.1) - Ipomoea nil (Japanese morning glory) (Pharbitis nil)moderately similar to ( 402) loc_os08g39550 12008.m07936 protein polygalacturonase inhibitor 2 precursor, putative, expressed no original d…	AT3G20820.1	0	Leucine-rich repeat (LRR) family protein	6.22	4	0.196667		1		0.870174	15.27	3	4	0.0118	4.79991	5.05306	5.83773	5.09681	-0.8884	-0.32187	1.43422	-0.22395	-1.03782	-0.04376	57.1915	2.70236	27.856	0.540213	34.2211	0.856218	33.1987	0.800032	0.487064	0.970125	-5.57	-0.22	2.29451	0.0781718	1	0	1	0.5
Gh_D01G1746	Gorai.002G211300	Nucleotide metabolism	nucleotide metabolism.phosphotransfer and pyrophosphatases.misc	moderately similar to ( 440) AT5G09650 | Symbols: AtPPa6 | AtPPa6 (Arabidopsis thaliana pyrophosphorylase 6); inorganic diphosphatase/ pyrophosphatase | chr5:2991331-2993117 REVERSEmoderately similar to ( 297) IPYR1_CHLRE Soluble inorganic pyrophosphatase 1, chloroplast precursor (EC 3.6.1.1) (Pyrophosphate phospho-hydrolase 1) (PPase 1) - Chlamydomonas reinhardtiimoderately similar to ( 410) loc…	AT5G09650.1	AtPPa6,PPa6	pyrophosphorylase 6	0.87	4	0.470595		1		0.869729	12.1	3	4	0.0178	2.14007	2.35137	3.17805	1.50408	-0.22189	0.083908	1.28023	-1.14225	-1.03799	0.847297	9.05085	2.42878	4.40782	0.857441	2.83643	0.453052	5.1031	1.05989	0.487006	1.79913	-3.95	2.28	1.77375	1.07329	1	0	1	0.5
Gh_D05G1213	Gorai.009G131900	Not assigned	not assigned.unknown	moderately similar to ( 374) AT1G67660 | Symbols: | DNA binding / nuclease | chr1:25364152-25365069 FORWARDmoderately similar to ( 365) loc_os04g40900 12004.m09070 protein conserved hypothetical proteinYqaJ no original description	AT1G67660.1	0	Restriction endonuclease, type II-like superfamily protein	5.63	4	0.266329		1		0.923566	9.58	3	4	0.0268	4.15888	4.86753	5.1985	5.37064	-1.3814	-0.05853	0.559291	0.880633	-1.03961	-0.5031	36.7201	1.47354	17.8628	0.383846	41.3736	1.84118	29.1927	0.960242	0.486458	0.705587	-4.26	-2.7	1.88495	1.26676	1	0	1	0.5
Gh_D06G1089	Gorai.010G119200	Not assigned	not assigned.unknown	no original description	AT5G57910.1	0	0	1.92	4	0.402825		1		0.861263	16.4	3	4	0.0103	3.157	2.91777	4.1972	2.80336	-0.17578	-0.5518	1.45922	-0.73163	-1.0402	0.114409	18.3436	2.7496	8.91974	0.885289	6.98065	0.602223	7.55678	0.682168	0.48626	1.08253	-4.42	0.34	1.93889	0.126217	1	0	1	0.5
Gh_D07G1547	Gorai.012G157000	Protein	protein.postranslational modification	highly similar to ( 769) AT4G38470 | Symbols: | protein kinase family protein | chr4:17999432-18003551 FORWARDweakly similar to ( 126) NORK_MEDTR Nodulation receptor kinase precursor (EC 2.7.11.1) (Does not make infections protein 2) (Symbiosis receptor-like kinase) (MtSYMRK) - Medicago truncatula (Barrel medic)highly similar to ( 741) loc_os09g37230 12009.m22182 protein ATP binding protein, puta…	AT4G38470.1	0	ACT-like protein tyrosine kinase family protein	2.94	4	0.584083		1		0.876403	12.05	3	4	0.018	3.38439	2.6027	4.42485	3.8712	-0.24119	-1.25272	1.10517	0.388745	-1.04046	-1.26851	21.4789	2.15124	10.4425	0.846047	14.6335	1.30925	6.0742	0.419656	0.486173	0.415089	-4.01	-3.4	1.7958	1.56363	1	0	1	0.5
Gh_D05G0081	Gorai.009G009900	RNA	RNA.regulation of transcription.unclassified	highly similar to ( 511) AT5G23570 | Symbols: SGS3, ATSGS3 | SGS3 (SUPPRESSOR OF GENE SILENCING 3) | chr5:7943621-7945874 FORWARDmoderately similar to ( 426) loc_os12g09580 12012.m04942 protein expressed protein no original description	AT5G23570.1	ATSGS3,SGS3	XS domain-containing protein / XS zinc finger domain-containing protein-related	5.86	4	0.194445		1		0.888472	9.93	3	4	0.0252	4.42485	4.69592	5.46595	5.03044	-1.06793	-0.46412	1.25106	0.280989	-1.0411	-0.33451	44.1992	2.38017	21.4789	0.477003	32.6823	1.21503	25.9188	0.724913	0.485956	0.793052	-4.78	-1.56	2.05596	0.713274	1	0	1	0.5
Gh_D02G1440	Gorai.001G170000	DNA	DNA.synthesis/chromatin structure.retrotransposon/transposase.hat-like transposase	moderately similar to ( 244) AT3G42170 | Symbols: | DNA binding | chr3:14321838-14323928 FORWARDmoderately similar to ( 280) TRA1_MAIZE Putative AC transposase (ORFA) - Zea mays (Maize)moderately similar to ( 451) loc_os11g39940 12011.m07841 protein transposon protein, putative, unclassifiedhATC no original description	AT3G42170.1	0	BED zinc finger ;hAT family dimerisation domain	1.02	4	0.324645		1		0.810961	8.37	3	4	0.0337	2.19723	2.0149	3.23868	2.74084	-0.63275	-0.96174	1.24639	0.348109	-1.04145	-0.72594	9.43929	2.37247	4.58599	0.644946	6.68459	1.27289	4.04153	0.513437	0.485841	0.604604	-3.76	-2.28	1.70281	1.07302	1	0	1	0.5
Gh_A06G1221	Gorai.010G168300	Not assigned	not assigned.no ontology	highly similar to ( 529) AT1G30300 | Symbols: | unknown protein | chr1:10673084-10675061 FORWARDhighly similar to ( 508) loc_os12g42100 12012.m07989 protein hydrolase-like protein, putative, expressedPhnP PRK02113 no original description	AT1G30300.1	0	Metallo-hydrolase/oxidoreductase superfamily protein	3.21	4	0.197168		1		0.834093	6.58	3	4	0.0502	3.66356	4.37576	4.70502	4.35671	-1.39649	0.22943	0.981119	0.185944	-1.04145	0.019048	26.0826	1.974	12.6719	0.379852	20.488	1.13756	20.7603	1.17237	0.485838	1.01329	-4.42	0.09	1.93789	0.0318348	1	0	1	0.5
Gh_D04G1639	Gorai.012G154700	Not assigned	not assigned.no ontology	highly similar to ( 659) AT2G16405 | Symbols: | transducin family protein / WD-40 repeat family protein | chr2:7105915-7108787 REVERSEmoderately similar to ( 364) loc_os01g56860 12001.m11843 protein WD-repeat protein 13, putative, expressedWD40 no original description	AT2G16405.1	0	Transducin/WD40 repeat-like superfamily protein	3.29	4	0.723796		1		0.832766	14.75	3	4	0.0125	3.59731	2.60286	4.63957	3.82864	-0.08322	-1.26921	1.15977	0.192659	-1.04226	-1.22578	24.9259	2.23422	12.1032	0.943948	14.2081	1.14287	6.07489	0.414887	0.485566	0.427566	-4.22	-3.09	1.87	1.43514	1	0	1	0.5
Gh_A05G3114	Gorai.012G062900	RNA	RNA.regulation of transcription.DNA methyltransferases	highly similar to ( 648) AT5G15380 | Symbols: DRM1 | DRM1 (domains rearranged methylase 1); DNA (cytosine-5-)-methyltransferase | chr5:4991347-4994826 FORWARDhighly similar to ( 572) loc_os03g02010 12003.m34978 protein DNA cytosine methyltransferase Zmet3, putative, expressed no original description	AT5G15380.1	DRM1	domains rearranged methylase 1	1.05	4	0.417835		1		0.953295	21.49	3	4	0.0063	2.77259	2.70805	3.81771	4.00733	-0.81244	-0.90711	0.720691	0.998853	-1.04512	-1.29928	14.1009	1.64797	6.83333	0.569418	16.0815	1.99841	6.53438	0.533252	0.484604	0.406328	-4.96	-6.15	2.11232	2.4501	1	1	2	1
Gh_D12G2362	Gorai.008G260000	Miscellaneous enzyme families	misc.beta 1,3 glucan hydrolases.glucan endo-1,3-beta-glucosidase	moderately similar to ( 468) AT1G32860 | Symbols: | glycosyl hydrolase family 17 protein | chr1:11907308-11908803 REVERSEmoderately similar to ( 252) E13B_WHEAT Glucan endo-1,3-beta-glucosidase precursor (EC 3.2.1.39) ((1->3)-beta-glucan endohydrolase) ((1->3)-beta-glucanase) (Beta-1,3-endoglucanase) - Triticum aestivum (Wheat)moderately similar to ( 405) loc_os01g64170 12001.m150784 protein gluc…	AT1G32860.1	0	Glycosyl hydrolase superfamily protein	0.7	4	0.847176		1		0.971066	35.92	3	4	0.0024	1.87213	3.92199	2.91781	3.92197	-1.31322	0.779463	-0.24569	0.779446	-1.04568	1.64e-05	7.55699	0.843412	3.66073	0.402422	15.1576	1.71647	15.1578	1.71649	0.484417	1.00001	-3.87	0	1.74408	4.53817e-05	1	0	1	0.5
Gh_A10G0419	Gorai.011G049000	Lipid metabolism	lipid metabolism.exotics' (steroids, squalene etc).phosphatidylcholinesterol O-acyltransferase'	highly similar to ( 788) AT4G19860 | Symbols: | lecithin:cholesterol acyltransferase family protein / LACT family protein | chr4:10777655-10780260 REVERSEhighly similar to ( 712) loc_os04g52500 12004.m10143 protein lecithine cholesterol acyltransferase-like protein, putative, expressedLACT no original description	AT4G19860.1	0	alpha/beta-Hydrolases superfamily protein	4	4	0.303813		1		0.81582	9.36	3	4	0.0279	3.66357	3.51154	4.70953	4.11087	-0.62356	-0.90626	1.32155	0.208269	-1.04596	-0.59933	26.1643	2.49934	12.672	0.649067	17.2781	1.1553	11.4046	0.533567	0.484322	0.660061	-3.97	-1.97	1.78203	0.920102	1	0	1	0.5
Gh_A07G0841	Gorai.001G104400	Miscellaneous enzyme families	misc.cytochrome P450	highly similar to ( 532) AT3G25180 | Symbols: CYP82G1 | CYP82G1; electron carrier/ heme binding / iron ion binding / monooxygenase/ oxygen binding | chr3:9167889-9169270 REVERSEmoderately similar to ( 439) C82A3_SOYBN Cytochrome P450 82A3 (EC 1.14.-.-) (P450 CP6) - Glycine max (Soybean)moderately similar to ( 331) loc_os09g26980 12009.m05850 protein flavonoid 3-monooxygenase, putative, expressedp…	AT3G25180.1	CYP82G1	cytochrome P450, family 82, subfamily G, polypeptide 1	1.12	4	22.8597		1		0.984907	14.65	3	4	0.0127	2.56495	-6.69315	3.61092	0.916291	0.528733	-1.45693	0.753071	0.17513	-1.04597	-7.60944	12.2178	1.68538	5.91734	1.44266	1.88726	1.12907	0.00966409	0.364267	0.48432	0.00512071	-4.34	-0.36	1.91009	0.131639	1	0	1	0.5
Gh_D08G1883	Gorai.004G203700	RNA	RNA.regulation of transcription.putative transcription regulator	moderately similar to ( 214) AT4G12080 | Symbols: | DNA-binding family protein | chr4:7239466-7241246 FORWARDweakly similar to ( 145) loc_os08g02490 12008.m04393 protein DNA-binding protein, putative, expressedDUF296 no original description	AT4G12080.1	AHL1,ATAHL1	AT-hook motif nuclear-localized protein 1	6.45	4	0.202321		1		0.883884	13.82	3	4	0.0141	4.67749	4.92362	5.72358	4.91632	-0.83799	-0.29913	1.45224	-0.31511	-1.04609	0.007299	52.841	2.73632	25.5897	0.559422	30.1968	0.80379	30.35	0.812742	0.484278	1.00507	-5.2	0.03	2.18513	0.0110988	1	0	1	0.5
Gh_A13G2154	Gorai.013G088400	RNA	RNA.regulation of transcription.MYB domain transcription factor family	moderately similar to ( 265) AT3G01140 | Symbols: MYB106, AtMYB106 | MYB106 (myb domain protein 106); DNA binding / transcription factor | chr3:46619-48143 REVERSEweakly similar to ( 187) MYB38_MAIZE Myb-related protein Zm38 - Zea mays (Maize)moderately similar to ( 263) loc_os08g33660 12008.m07356 protein MYB1, putative, expressed no original description	AT3G01140.1	AtMYB106,MYB106,NOK	myb domain protein 106	3.19	4	4.067		1		0.926796	37.3	3	4	0.0022	4.40672	1.50409	5.45318	1.25276	0.597291	-0.78688	1.09632	-0.90673	-1.04646	0.251329	43.8098	2.13808	21.2107	1.51287	2.38297	0.533393	2.83646	0.579596	0.484154	1.1903	-6.46	0.28	2.52791	0.100228	1	0	1	0.5
Gh_D04G0675	Gorai.012G079500	Not assigned	not assigned.no ontology	highly similar to ( 738) AT5G05460 | Symbols: | hydrolase, acting on glycosyl bonds / mannosyl-glycoprotein endo-beta-N-acetylglucosaminidase | chr5:1615615-1618771 FORWARDhighly similar to ( 671) loc_os05g27960 12005.m07084 protein hydrolase, acting on glycosyl bonds, putative, expressedGlyco_hydro_85 COG4724 no original description	AT3G11040.1	0	Glycosyl hydrolase family 85	3.68	4	0.281433		1		0.925049	9.81	3	4	0.0257	3.7612	4.63473	4.80811	5.01396	-1.43944	0.145574	0.460176	0.833694	-1.04691	-0.37923	28.0147	1.37571	13.5592	0.36871	32.3112	1.78224	24.8423	1.10617	0.484003	0.768846	-4.35	-2.19	1.91652	1.02643	1	0	1	0.5
Gh_A07G0005	Gorai.001G001000	Not assigned	not assigned.no ontology	moderately similar to ( 419) AT5G10910 | Symbols: | mraW methylase family protein | chr5:3439588-3441517 FORWARDmoderately similar to ( 417) loc_os02g04500 12002.m100093 protein S-adenosyl-methyltransferase mraW, putative, expressedCOG0275 mraW Methyltransf_5 no original description	AT5G10910.1	0	mraW methylase family protein	1.06	4	0.193337		1		0.940091	30.77	3	4	0.0032	3.68888	3.85025	4.7362	4.07755	-0.86725	-0.5168	1.40722	-0.02317	-1.04732	-0.2273	26.6525	2.65225	12.8962	0.548191	16.8836	0.984068	14.4225	0.69892	0.483866	0.854231	-7.84	-1.6	2.84542	0.733168	1	0	1	0.5
Gh_D02G2108	Gorai.005G240200	Cell	cell.cycle.peptidylprolyl isomerase	highly similar to ( 524) AT2G15790 | Symbols: SQN, CYP40 | SQN (SQUINT); peptidyl-prolyl cis-trans isomerase | chr2:6878144-6880743 REVERSEweakly similar to ( 159) CYPH_CATRO Peptidyl-prolyl cis-trans isomerase (EC 5.2.1.8) (PPIase) (Rotamase) (Cyclophilin) (Cyclosporin A-binding protein) - Catharanthus roseus (Rosy periwinkle) (Madagascar periwinkle)moderately similar to ( 494) loc_os06g11320 12…	AT2G15790.1	CYP40,SQN	peptidyl-prolyl cis-trans isomerase / cyclophilin-40 (CYP40) / rotamase	3.63	4	0.225835		1		0.9014	6.94	3	4	0.046	3.62434	4.22683	4.67283	4.63473	-1.36527	-0.12897	0.786205	0.708025	-1.04849	-0.4079	25.5071	1.72453	12.3321	0.388162	24.8423	1.63357	18.7242	0.914484	0.483475	0.753722	-4.1	-1.94	1.82943	0.90681	1	0	1	0.5
Gh_D09G0594	Gorai.006G075300	Not assigned	not assigned.unknown	very weakly similar to (81.6) loc_os12g35060 12012.m07299 protein expressed protein no original description	0	0	0	3.59	4	0.530691		1		0.926774	13.39	3	4	0.0149	3.63759	3.13549	4.68675	4.61016	-0.50153	-1.16436	0.883505	0.782393	-1.04916	-1.47466	25.7545	1.84485	12.4458	0.706357	24.4228	1.71998	8.78775	0.446162	0.483248	0.359817	-4.15	-4.76	1.84729	2.05084	1	1	2	1
Gh_D05G3721	Gorai.009G454700	Not assigned	not assigned.no ontology	highly similar to ( 716) AT1G55680 | Symbols: | WD-40 repeat family protein | chr1:20804988-20807294 REVERSEhighly similar to ( 642) loc_os02g48964 12002.m09930 protein WD-repeat protein-like, putative, expressedWD40 no original description	AT1G55680.1	0	Transducin/WD40 repeat-like superfamily protein	6.48	4	0.232256		1		0.913062	8.9	3	4	0.0304	4.38826	4.95934	5.43808	5.43154	-1.33905	-0.19092	0.771562	0.758407	-1.04982	-0.47219	43.3536	1.70712	20.941	0.395281	43.1574	1.69162	31.1108	0.876047	0.483028	0.720867	-4.5	-2.46	1.96687	1.15567	1	0	1	0.5
Gh_A02G0642	Gorai.005G076900	DNA	DNA.synthesis/chromatin structure	highly similar to ( 669) AT1G71710 | Symbols: | inositol polyphosphate 5-phosphatase, putative | chr1:26973796-26976774 REVERSEhighly similar to ( 605) loc_os01g51890 12001.m11365 protein inositol-1,4,5-trisphosphate 5-Phosphatase, putative, expressedIPPc COG5411 Exo_endo_phos no original description	AT1G71710.1	0	DNAse I-like superfamily protein	2.41	4	0.292845		1		0.903867	15.13	3	4	0.012	3.66356	3.7495	4.71403	4.61512	-0.93933	-0.78468	0.950994	0.773014	-1.05046	-0.86562	26.246	1.9332	12.6719	0.521475	24.507	1.70884	13.4497	0.580481	0.482813	0.548812	-5.14	-4.31	2.16786	1.90117	1	0	1	0.5
Gh_A08G0382	Gorai.004G052600	Co-factor and vitamine	Co-factor and vitamine metabolism.thiamine.thiamine diphosphokinase	moderately similar to ( 364) AT1G02880 | Symbols: TPK1 | TPK1 (THIAMIN PYROPHOSPHOKINASE1); thiamin diphosphokinase | chr1:643063-643921 REVERSEmoderately similar to ( 350) loc_os01g70580 12001.m13104 protein thiamin pyrophosphokinase 1, putative, expressedTPK_catalytic THI80 no original description	AT1G02880.3	TPK1	thiamin pyrophosphokinase1	1.7	4	0.300808		1		0.894152	18.69	3	4	0.0081	3.46574	3.2581	4.51634	3.95124	-0.59288	-0.96355	1.28261	0.273825	-1.0506	-0.69315	22.8851	2.43278	11.0482	0.663018	15.4683	1.20901	9.5672	0.512794	0.482766	0.618503	-5.55	-3.13	2.2877	1.45408	1	0	1	0.5
Gh_A03G1047	Gorai.005G161200	Nucleotide metabolism	nucleotide metabolism.salvage.nucleoside kinases.uridine kinase	nearly identical (1364) AT2G01460 | Symbols: | ATP binding / kinase | chr2:206136-211765 FORWARDnearly identical (1028) loc_os04g21110 12004.m07264 protein expressed proteinUMPK_like Udk UMPK PRK05480 PRK no original description	AT2G01460.1	0	P-loop containing nucleoside triphosphate hydrolases superfamily protein	1.67	4	0.356891		1		0.968832	34.36	3	4	0.0026	3.76125	4.74494	4.8122	5.27043	-1.39496	0.153887	0.259783	0.981287	-1.05095	-0.52549	28.0941	1.1973	13.5596	0.380255	38.5974	1.97423	26.8145	1.11256	0.48265	0.694721	-6.49	-4.89	2.53677	2.0907	1	0	1	0.5
Gh_D04G1876	Gorai.012G184000	Not assigned	not assigned.unknown	moderately similar to ( 204) AT1G60670 | Symbols: | unknown protein | chr1:22344099-22347140 FORWARDweakly similar to ( 154) loc_os02g42020 12002.m33420 protein expressed protein no original description	AT1G60670.2	0	Protein of unknown function (DUF3755)	1.72	4	0.23577		1		0.946373	14.69	3	4	0.0126	3.61096	4.4128	4.66344	4.71407	-1.44915	0.122468	0.613722	0.71296	-1.05248	-0.30127	25.3417	1.5302	12.2182	0.366237	26.2468	1.63916	21.3003	1.0886	0.482138	0.811538	-5.95	-2.24	2.39756	1.05217	1	0	1	0.5
Gh_D09G0910	Gorai.006G110000	Not assigned	not assigned.unknown	no original description	AT3G44716.1	0	0	0.65	4	1.00018		1		0.993112	76.46	3	4	0.0005	2.01491	4.52722	3.06806	3.82864	-1.24924	1.08455	-0.27093	0.435613	-1.05315	0.698579	8.38643	0.828785	4.04156	0.42067	14.2081	1.35249	23.0584	2.12071	0.481916	1.6229	-4.34	6.77	1.91197	2.60437	1	0	1	0.5
Gh_A03G1935	Gorai.005G267900	Transport	transport.potassium	nearly identical (1053) AT2G35060 | Symbols: KUP11 | KUP11; potassium ion transmembrane transporter | chr2:14775184-14778184 REVERSEhighly similar to ( 993) HAK11_ORYSA Probable potassium transporter 11 (OsHAK11) - Oryza sativa (Rice)highly similar to ( 993) loc_os04g52390 12004.m10133 protein potassium transporter 11, putative, expressedK_trans Kup trkD no original description	AT2G35060.1	KUP11	K+ uptake permease 11	4.41	4	0.29143		1		0.810904	9.31	3	4	0.0282	3.65066	3.7612	4.70502	3.58352	-0.52266	-0.31214	1.48533	-0.65053	-1.05436	0.177682	26.0826	2.79981	12.5591	0.696087	11.988	0.637046	13.5592	0.805446	0.481511	1.13107	-3.79	0.53	1.71687	0.204593	1	0	1	0.5
Gh_A13G0296	Gorai.013G037000	RNA	RNA.regulation of transcription.unclassified	highly similar to ( 748) AT2G21710 | Symbols: EMB2219 | EMB2219 (embryo defective 2219) | chr2:9270886-9273307 FORWARDhighly similar to ( 658) loc_os07g04230 12007.m04892 protein EMB2219, putative, expressedmTERF no original description	AT2G21710.1	EMB2219	Mitochondrial transcription termination factor family protein	0.91	4	0.260747		1		0.89483	11.73	3	4	0.0188	2.74084	3.62434	3.79549	3.8712	-1.47033	0.223049	0.551083	0.696197	-1.05465	-0.24686	13.8853	1.46519	6.68459	0.3609	14.6335	1.62023	12.3321	1.1672	0.481414	0.842729	-5.29	-1.67	2.212	0.771454	1	0	1	0.5
Gh_A07G0971	Gorai.001G119100	RNA	RNA.regulation of transcription.putative transcription regulator	weakly similar to ( 151) AT2G45850 | Symbols: | DNA-binding family protein | chr2:18871901-18873457 REVERSEweakly similar to ( 129) loc_os02g57820 12002.m10803 protein DNA binding protein, putative, expressedDUF296 no original description	AT2G45850.1	0	AT hook motif DNA-binding family protein	0.11	4	20.4311		1		0.989235	20.59	3	4	0.0068	1.38629	-6.69315	2.44235	2.25129	0.351183	-1.49174	0.592068	0.548489	-1.05605	-8.94444	5.43525	1.50741	2.61406	1.27561	4.76109	1.46255	0.00966409	0.355583	0.480946	0.00202981	-7.7	-1.33	2.81545	0.59617	1	0	1	0.5
Gh_A03G1735	Gorai.005G246100	Not assigned	not assigned.unknown	no original description	0	0	0	0.71	4	22.2483		1		0.989203	19.87	3	4	0.0073	2.52573	-6.69315	3.58352	-1.1e-16	0.57874	-1.41824	0.807876	0.031621	-1.05779	-6.69315	11.988	1.75063	5.75864	1.49354	1	1.02216	0.00966409	0.374168	0.480367	0.00966409	-5.4	-0.39	2.24385	0.146678	1	0	1	0.5
Gh_A10G1932	Gorai.011G255400	Signalling	signalling.G-proteins	moderately similar to ( 279) AT3G46060 | Symbols: ARA3 | ATRAB8A; GTP binding | chr3:16917908-16919740 FORWARDmoderately similar to ( 268) RB1BV_BETVU Ras-related protein RAB1BV - Beta vulgaris (Sugar beet)moderately similar to ( 274) loc_os05g38630 12005.m27876 protein ras-related protein ARA-3, putative, expressedRab8_Rab10_Rab13_like Rab1_Ypt1 Ras RAB Rab Rab35 Rab11_like Rab26 Rab2 RabA_like …	AT3G46060.1	ARA-3,ARA3,ATRAB8A,ATRABE1C,RAB8A	RAB GTPase homolog 8A	6.5	4	0.239479		1		0.917252	9.65	3	4	0.0265	4.35028	4.55913	5.40941	5.20401	-1.04779	-0.63524	1.04439	0.638639	-1.05913	-0.64488	42.5006	2.06249	20.3969	0.483709	36.8606	1.55686	23.574	0.643834	0.47992	0.639546	-4.46	-2.83	1.95152	1.32542	1	0	1	0.5
Gh_D12G1093	Gorai.008G121500	Not assigned	not assigned.no ontology.C2 domain-containing protein	moderately similar to ( 204) AT4G00467 | Symbols: | FUNCTIONS IN: molecular_function unknown; INVOLVED IN: biological_process unknown; LOCATED IN: cellular_component unknown; CONTAINS InterPro DOMAIN/s: C2 membrane targeting protein (InterPro:IPR018029), C2 calcium/lipid-binding region, CaLB (InterPro:IPR008973), C2 calcium-dependent membrane targeting (InterPro:IPR000008); BEST Arabidopsis thali…	AT4G00467.1	0	Calcium-dependent lipid-binding (CaLB domain) family protein	6.24	4	7.79732		1		0.920096	9.28	3	4	0.0283	4.05179	-0.69205	5.115	0.000985	0.668232	-0.97182	1.03581	-0.73222	-1.0632	-0.69303	34.6551	2.05026	16.5848	1.58912	1.00068	0.601977	0.618974	0.509862	0.478569	0.618551	-3.94	-0.23	1.76882	0.0799769	1	0	1	0.5
Gh_D06G1855	Gorai.010G208000	Not assigned	not assigned.no ontology	highly similar to ( 633) AT1G30240 | Symbols: | unknown protein | chr1:10641241-10645838 REVERSEhighly similar to ( 503) loc_os05g22990 12005.m06594 protein expressed protein no original description	AT1G30240.2	0	0	0.92	4	0.251038		1		0.960822	18.79	3	4	0.008	2.99573	3.48124	4.06044	4.11904	-1.25997	-0.34474	0.747124	0.85758	-1.06471	-0.6378	16.6846	1.67844	7.97637	0.417553	17.3762	1.812	11.1675	0.78745	0.478068	0.642694	-6.04	-4.33	2.42191	1.90751	1	0	1	0.5
Gh_D10G1092	Gorai.011G123100	Cell	cell.organisation	highly similar to ( 580) AT2G30910 | Symbols: ARPC1A, ARPC1 | ARPC1A (ACTIN-RELATED PROTEIN C1A); actin binding / nucleotide binding | chr2:13153447-13156869 FORWARDhighly similar to ( 599) loc_os02g57220 12002.m10744 protein actin-related protein 2/3 complex subunit 1B, putative, expressed no original description	AT2G30910.1	ARPC1,ARPC1A	actin-related protein C1A	5.47	4	0.228298		1		0.933876	13.68	3	4	0.0143	4.57471	4.93087	5.64013	5.50736	-1.1801	-0.46598	0.956147	0.689932	-1.06542	-0.57649	49.8711	1.94012	23.8301	0.441321	45.4864	1.61321	30.5028	0.723979	0.477833	0.670592	-5.47	-3.28	2.26579	1.51709	1	0	1	0.5
Gh_D02G1161	Gorai.005G137200	Not assigned	not assigned.unknown	no original description	0	0	0	0.14	4	0.278043		1		0.990296	77.17	3	4	0.0005	2.35138	3.06805	3.41773	3.65066	-1.35958	-0.0951	0.521851	0.93283	-1.06635	-0.58261	10.6866	1.4358	5.10311	0.389696	12.5591	1.90902	8.38641	0.936207	0.477525	0.667756	-11.44	-8.31	3.47711	2.94014	1	0	1	0.5
Gh_Sca020139G01	Gorai.007G330900	Stress	stress.biotic	moderately similar to ( 341) AT3G14470 | Symbols: | disease resistance protein (NBS-LRR class), putative | chr3:4857940-4861104 FORWARDmoderately similar to ( 394) loc_os05g31550 12005.m07389 protein disease resistance protein RGA4, putativeNB-ARC no original description	AT3G14470.1	0	NB-ARC domain-containing disease resistance protein	1.11	4	0.539879		1		0.905998	16.02	3	4	0.0108	2.3979	1.79176	3.46574	1.94591	-0.00322	-0.80561	1.41037	-0.60154	-1.06784	-0.15415	11.0482	2.65805	5.27034	0.997771	3.85281	0.65905	3.46237	0.57212	0.477032	0.898661	-4.09	-0.37	1.82636	0.137152	1	0	1	0.5
Gh_D09G1060	Gorai.006G125500	RNA	RNA.regulation of transcription.Chromatin Remodeling Factors	nearly identical (2124) AT2G13370 | Symbols: CHR5 | CHR5 (chromatin remodeling 5); ATP binding / DNA binding / chromatin binding / helicase/ nucleic acid binding | chr2:5544601-5555543 REVERSEmoderately similar to ( 439) ISW2_ORYSA Probable chromatin remodelling complex ATPase chain (EC 3.6.1.-) (ISW2-like) (Sucrose nonfermenting protein 2 homolog) - Oryza sativa (Rice)nearly identical (1124) loc…	AT2G13370.1	CHR5	chromatin remodeling 5	15.42	4	0.213448		1		0.910901	8.89	3	4	0.0305	5.4161	6.12359	6.4854	6.35263	-1.42425	0.061225	0.820895	0.542128	-1.0693	-0.22904	89.5982	1.7665	42.6981	0.372613	81.7207	1.45612	69.7243	1.04335	0.476551	0.853202	-4.98	-1.32	2.12079	0.587246	1	0	1	0.5
Gh_A10G0939	Gorai.011G182900	Signalling	signalling.phosphorelay	weakly similar to ( 149) AT3G21510 | Symbols: AHP1 | AHP1 (HISTIDINE-CONTAINING PHOSPHOTRANSMITTER 1); histidine phosphotransfer kinase | chr3:7578432-7579537 REVERSEvery weakly similar to (89.7) HP1_ORYSA Histidine-containing phosphotransfer protein 1 (OsHP1) - Oryza sativa (Rice)very weakly similar to (95.9) loc_os08g44350 12008.m08408 protein histidine-containing phosphotransfer protein 5, put…	AT3G21510.1	AHP1	histidine-containing phosphotransmitter 1	2.28	4	0.762221		1		0.984917	62.23	3	4	0.0008	3.73776	5.70212	4.80811	5.71044	-1.33769	0.761367	-0.19394	0.770261	-1.07035	-0.00832	28.0147	0.874215	13.3407	0.395654	52.3616	1.70558	52.0604	1.6951	0.476204	0.994248	-5.6	-0.1	2.30246	0.0322212	1	0	1	0.5
Gh_A10G1012	Gorai.011G172100	Not assigned	not assigned.no ontology	weakly similar to ( 166) AT4G14420 | Symbols: | lesion inducing protein-related | chr4:8302171-8303738 REVERSEweakly similar to ( 162) loc_os03g05520 12003.m06075 protein nicotiana lesion-inducing like, putative, expressedHR_lesion no original description	AT4G14420.1	0	HR-like lesion-inducing protein-related	32.95	4	0.278044		1		0.810599	7.4	3	4	0.0415	5.63835	5.71208	6.7093	6.33239	-0.89644	-0.75266	1.19207	0.457032	-1.07095	-0.62031	104.641	2.2848	49.8097	0.537211	80.5823	1.37271	52.4213	0.593508	0.476006	0.650532	-3.82	-2.14	1.72531	1.00572	1	0	1	0.5
Gh_D06G2227	Gorai.010G250200	Development	development.unspecified	weakly similar to ( 174) AT1G12060 | Symbols: ATBAG5 | ATBAG5 (ARABIDOPSIS THALIANA BCL-2-ASSOCIATED ATHANOGENE 5); protein binding | chr1:4076334-4077024 FORWARDvery weakly similar to ( 100) loc_os02g48780 12002.m09912 protein protein binding protein, putative, expressed no original description	AT1G12060.1	ATBAG5,BAG5	BCL-2-associated athanogene 5	2.48	4	0.274197		1		0.952922	13.28	3	4	0.0151	3.63759	4.88658	4.70953	4.44852	-1.41811	0.844071	0.523394	0.050646	-1.07194	0.438066	26.1643	1.43733	12.4458	0.374202	21.8342	1.03573	29.5807	1.79511	0.475678	1.35479	-5.12	2.84	2.16293	1.32762	1	0	1	0.5
Gh_D11G0128	Gorai.007G014200	Transport	transport.ABC transporters and multidrug resistance systems	nearly identical (1826) AT3G59140 | Symbols: ATMRP14 | ATMRP14; ATPase, coupled to transmembrane movement of substances | chr3:21863519-21868701 REVERSEvery weakly similar to ( 100) MDR_ORYSA Putative multidrug resistance protein (P-glycoprotein) - Oryza sativa (Rice)nearly identical (1699) loc_os06g06440 12006.m05369 protein multidrug resistance-associated protein 14, putative, expressedABCC_MRP…	AT3G59140.1	ATMRP14,MRP14	multidrug resistance-associated protein 14	2.6	4	0.419557		1		0.894761	14.04	3	4	0.0137	3.46574	3.02042	4.53796	4.03424	-0.45158	-1.12447	1.1686	0.407453	-1.07223	-1.01382	23.2307	2.24793	11.0482	0.731242	16.3843	1.32634	8.11407	0.45867	0.475585	0.495235	-4.59	-3.45	1.9951	1.5828	1	0	1	0.5
Gh_D13G1910	Gorai.013G210000	Not assigned	not assigned.no ontology	moderately similar to ( 237) AT5G26610 | Symbols: | D111/G-patch domain-containing protein | chr5:9375456-9376991 FORWARDmoderately similar to ( 223) loc_os04g02500 12004.m78939 protein retrotransposon protein, putative, Ty3-gypsy subclass, expressed no original description	AT5G26610.1	0	D111/G-patch domain-containing protein	4.73	4	0.247598		1		0.942192	16.38	3	4	0.0104	4.28359	4.2485	5.35659	4.45435	-0.5792	-0.64647	1.47755	-0.25188	-1.073	-0.20585	40.9726	2.78476	19.4755	0.669335	21.9226	0.839801	19.0075	0.638842	0.47533	0.867027	-5.13	-0.83	2.16451	0.344435	1	0	1	0.5
Gh_A05G2571	Gorai.009G316000	Signalling	signalling.G-proteins	highly similar to ( 912) AT3G55020 | Symbols: | RabGAP/TBC domain-containing protein | chr3:20389278-20394713 REVERSEhighly similar to ( 810) loc_os01g61860 12001.m150767 protein TBC domain containing protein, expressedTBC TBC COG5210 no original description	AT3G55020.1	0	Ypt/Rab-GAP domain of gyp1p superfamily protein	1.3	4	0.729823		1		0.984232	47.21	3	4	0.0014	3.83946	2.77262	4.91267	4.38826	-0.15161	-1.31701	1.02074	0.44788	-1.07321	-1.61564	30.1205	2.02896	14.3151	0.900245	20.941	1.36403	6.83347	0.401366	0.47526	0.32632	-7.85	-7.33	2.8467	2.73508	1	1	2	1
Gh_D02G0255	Gorai.005G028400	RNA	RNA.RNA binding	moderately similar to ( 382) AT3G23900 | Symbols: | RNA recognition motif (RRM)-containing protein | chr3:8632717-8635852 REVERSEmoderately similar to ( 338) loc_os01g01150 12001.m150455 protein nucleic acid binding protein, putative, expressedIG_FLMN no original description	AT3G23900.1	0	RNA recognition motif (RRM)-containing protein	23.71	4	0.295769		1		0.934371	7.53	3	4	0.0402	5.37064	6.39359	6.44413	6.62738	-1.47635	0.325202	0.41421	0.736934	-1.07349	-0.23379	87.0716	1.33257	41.3736	0.359397	98.8645	1.66663	84.0742	1.25284	0.475167	0.850399	-3.95	-1.24	1.77313	0.548946	1	0	1	0.5
Gh_A11G2114	Gorai.007G262700	Stress	stress.biotic.PR-proteins	moderately similar to ( 226) AT4G27190 | Symbols: | disease resistance protein (NBS-LRR class), putative | chr4:13620977-13623934 REVERSEmoderately similar to ( 208) loc_os01g72680 12001.m13302 protein disease resistance protein RPS2, putativeNB-ARC no original description	AT4G26090.1	RPS2	NB-ARC domain-containing disease resistance protein	2.81	4	2.00033		1		0.845701	18.61	3	4	0.0082	3.33221	1.09862	4.40672	2.3979	0.372526	-1.21738	1.13738	-0.29253	-1.07451	-1.29928	21.2107	2.19982	10.0715	1.29462	5.27034	0.816469	2.1415	0.430063	0.474831	0.40633	-4.14	-1.68	1.84272	0.775403	1	0	1	0.5
Gh_D01G0707	Gorai.002G096700	Protein	protein.targeting.secretory pathway.golgi	nearly identical (1181) AT3G07100 | Symbols: | protein transport protein Sec24, putative | chr3:2245689-2250077 REVERSEnearly identical (1009) loc_os04g04020 12004.m05709 protein protein transport protein Sec24-like, putative, expressedCOG5028 Sec24-like Sec23_trunk trunk_domain Sec23_BS no original description	AT3G07100.1	ERMO2,SEC24A	Sec23/Sec24 protein transport family protein	1.25	4	1.28526		1		0.964365	16	3	4	0.0108	2.67415	0.916291	3.7495	3.02042	0.069901	-1.39192	0.964159	0.357862	-1.07535	-2.10413	13.4497	1.95093	6.38262	1.04964	8.11407	1.28153	1.88726	0.381057	0.474554	0.232591	-4.47	-3.97	1.95566	1.78176	1	1	2	1
Gh_D13G0305	Gorai.013G033600	DNA	DNA.synthesis/chromatin structure	nearly identical (1207) AT2G16440 | Symbols: MCM4 | DNA replication licensing factor, putative | chr2:7126536-7130665 REVERSEmoderately similar to ( 304) MCM3_MAIZE DNA replication licensing factor MCM3 homolog (Replication origin activator) (ROA protein) (Fragment) - Zea mays (Maize)nearly identical (1174) loc_os01g36390 12001.m09934 protein DNA replication licensing factor mcm4, putative, expre…	AT2G16440.1	MCM4	Minichromosome maintenance (MCM2/3/5) family protein	2.62	4	1.21995		1		0.95515	18.83	3	4	0.008	3.59731	1.94591	4.67283	4.04305	0.027906	-1.38845	0.950344	0.410203	-1.07552	-2.09714	25.5071	1.93233	12.1032	1.01953	16.4846	1.32887	3.85281	0.381975	0.474501	0.233721	-4.9	-4.57	2.09425	1.9895	1	1	2	1
Gh_D12G0981	Gorai.008G110600	Miscellaneous enzyme families	misc.cytochrome P450	moderately similar to ( 472) AT5G24910 | Symbols: CYP714A1 | CYP714A1; electron carrier/ heme binding / iron ion binding / monooxygenase/ oxygen binding | chr5:8567674-8570260 REVERSEmoderately similar to ( 242) C72A1_CATRO Cytochrome P450 72A1 (EC 1.3.3.9) (CYPLXXII) (Secologanin synthase) (SLS) - Catharanthus roseus (Rosy periwinkle) (Madagascar periwinkle)moderately similar to ( 498) loc_os12g…	AT5G24910.1	CYP714A1	cytochrome P450, family 714, subfamily A, polypeptide 1	1.05	4	0.269981		1		0.951127	40.89	3	4	0.0019	3.62437	3.76125	4.70048	3.49652	-0.49565	-0.24557	1.47046	-0.72924	-1.07612	0.26473	26.0008	2.77109	12.3323	0.709242	11.2864	0.603222	13.5596	0.843482	0.474304	1.20141	-7.86	1.58	2.84962	0.723206	1	0	1	0.5
Gh_A13G1800	Gorai.013G240900	RNA	RNA.regulation of transcription.SET-domain transcriptional regulator family	highly similar to ( 576) AT4G30860 | Symbols: ASHR3, SDG4 | SDG4 (SET DOMAIN GROUP 4); histone methyltransferase | chr4:15024546-15027427 FORWARDvery weakly similar to (81.6) EZ3_MAIZE Polycomb protein EZ3 (Enhancer of zeste protein 3) - Zea mays (Maize)moderately similar to ( 236) loc_os02g39800 12002.m09066 protein histone methyltransferase Mes-4, putativeSET SET COG2940 no original description	AT4G30860.1	ASHR3,SDG4	SET domain group 4	0.46	4	0.527119		1		0.944011	54.39	3	4	0.0011	2.70805	2.19722	3.78419	2.14007	0.000876	-0.66956	1.41326	-0.74458	-1.07614	0.057158	13.777	2.66338	6.53438	1.00061	4.40782	0.596842	4.58596	0.628698	0.474296	1.04041	-7.53	0.25	2.77919	0.0889449	1	0	1	0.5
Gh_A02G0212	Gorai.005G031300	Not assigned	not assigned.no ontology.pentatricopeptide (PPR) repeat-containing protein	highly similar to ( 778) AT1G04840 | Symbols: | pentatricopeptide (PPR) repeat-containing protein | chr1:1362867-1364962 REVERSEweakly similar to ( 126) RF1_ORYSA Rf1 protein, mitochondrial precursor (PPR protein) (Fertility restorer) (Restorer for CMS) - Oryza sativa (Rice)moderately similar to ( 454) loc_os03g27880 12003.m08112 protein EMB2758, putative no original description	AT1G04840.1	0	Tetratricopeptide repeat (TPR)-like superfamily protein	4.69	4	0.230954		1		0.847374	8.62	3	4	0.0321	3.85015	3.9982	4.92725	4.32413	-0.88899	-0.57914	1.36517	0.102963	-1.07711	-0.32593	30.4264	2.57607	14.4215	0.539992	20.0306	1.07398	15.9801	0.669363	0.473979	0.797783	-4.16	-1.2	1.85102	0.526874	1	0	1	0.5
Gh_D11G0807	Gorai.007G086600	RNA	RNA.regulation of transcription.HB,Homeobox transcription factor family	moderately similar to ( 234) AT2G44910 | Symbols: ATHB4, ATHB-4 | ATHB4 (ARABIDOPSIS THALIANA HOMEOBOX-LEUCINE ZIPPER PROTEIN 4); DNA binding / transcription factor | chr2:18517887-18519525 REVERSEweakly similar to ( 178) loc_os08g36220 12008.m07611 protein homeobox-leucine zipper protein HAT14, putative, expressed no original description	AT3G60390.1	HAT3	homeobox-leucine zipper protein 3	1.31	4	0.722745		1		0.962297	62.61	3	4	0.0008	3.86073	2.77259	4.93806	3.51154	0.09991	-1.10808	1.29591	-0.28773	-1.07733	-0.73896	30.6553	2.45531	14.5277	1.07171	11.4046	0.81919	6.83333	0.463911	0.473903	0.599173	-7.93	-3.01	2.86354	1.40142	1	0	1	0.5
Gh_A05G0578	Gorai.009G074000	Not assigned	not assigned.unknown	highly similar to ( 976) loc_os01g16880 12001.m08284 protein expressed protein no original description	0	0	0	5.42	4	0.228178		1		0.839107	8.25	3	4	0.0345	3.91202	4.10264	4.99043	4.23411	-0.84163	-0.43831	1.4401	-0.16016	-1.07841	-0.13146	31.7885	2.7134	15.0535	0.558013	18.8189	0.894926	17.1798	0.737999	0.47355	0.912905	-4	-0.45	1.79322	0.17154	1	0	1	0.5
Gh_A01G1360	Gorai.002G193500	Cell wall	cell wall.cell wall proteins.proline rich proteins	weakly similar to ( 143) AT4G38770 | Symbols: PRP4, ATPRP4 | PRP4 (PROLINE-RICH PROTEIN 4) | chr4:18097009-18098448 REVERSEvery weakly similar to (86.7) loc_os10g05750 12010.m03978 protein proline-rich protein, putative, expressedDUF1210 no original description	AT2G21140.1	ATPRP2,PRP2	proline-rich protein 2	449.97	4	0.765573		1		0.945048	27.73	3	4	0.0039	8.86383	7.74932	9.9423	8.43956	0.125254	-1.08782	1.29911	-0.33654	-1.07847	-0.69023	983.854	2.46077	465.884	1.0907	347.184	0.791938	215.168	0.470472	0.47353	0.619754	-5.22	-1.81	2.19283	0.839414	1	0	1	0.5
Gh_Sca004986G02	Gorai.006G271300	Not assigned	not assigned.no ontology	moderately similar to ( 480) AT1G29320 | Symbols: | transducin family protein / WD-40 repeat family protein | chr1:10255355-10258238 FORWARDmoderately similar to ( 464) loc_os07g32350 12007.m07500 protein WD-repeat protein 74, putative, expressed no original description	AT1G29320.1	0	Transducin/WD40 repeat-like superfamily protein	7.52	4	0.614549		1		0.914765	13.15	3	4	0.0154	4.33729	3.66356	5.4161	5.20675	-0.39345	-1.22536	0.938657	0.680153	-1.07881	-1.54319	42.6981	1.91674	20.2141	0.761307	36.9307	1.60231	12.6719	0.427691	0.473419	0.343127	-4.2	-4.51	1.86426	1.96898	1	1	2	1
[truncated: 2,094 more rows]
